# Supplementary material for: N-(3-Chloro­phen­yl)-4-nitro­benzene­sulfonamide
Source: Acta Crystallogr Sect E Struct Rep Online. 2012 Nov 24;68(Pt 12):o3424. doi: 10.1107/S1600536812047496 (PMC3589007; doi:10.1107/S1600536812047496)
Supplement: Supplementary file 1 [file e-68-o3424-sup1.cif]

##############################################################################
#                                                                            #
# This CIF contains the data in a paper accepted for publication in          #
# Acta Crystallographica Section E. It conforms to the requirements of       #
# Notes for Authors for Acta Crystallographica Section E, and has been       #
# peer reviewed under the auspices of the IUCr Commission on Journals.       #
#                                                                            #
# Full details of the Crystallographic Information File format               #
# are given in the paper "The Crystallographic Information File (CIF):       #
# a New Standard Archive File for Crystallography" by S. R. Hall, F. H.      #
# Allen and I. D. Brown [Acta Cryst. (1991), A47, 655-685].                  #
#                                                                            #
# The current version of the core CIF dictionary is obtainable from          #
# ftp://ftp.iucr.org/pub/cif_core.dic.                                       #
#                                                                            #
# Software is freely available for graphical display of the structure(s)     #
# in this CIF. For information consult the CIF software page                 #
# http://www.iucr.org/resources/cif/software.                                #
#                                                                            #
# This file may be used for bona fide research purposes within the           #
# scientific community so long as proper attribution is given to the journal # 
# article from which it was obtained.                                        #
#                                                                            #
##############################################################################
data_I
_audit_creation_method     SHELXL-97
_chemical_name_systematic
;
<i>N</i>-(3-Chlorophenyl)-4-nitrobenzenesulfonamide
;
_chemical_name_common     ?
_chemical_formula_moiety     'C12 H9 Cl N2 O4 S'
_chemical_formula_sum     'C12 H9 Cl N2 O4 S'
_chemical_formula_iupac     'C12 H9 Cl N2 O4 S'
_chemical_formula_weight     312.72
_chemical_melting_point     ?
_symmetry_cell_setting     monoclinic
_symmetry_space_group_name_H-M     'P 21/n'
_symmetry_space_group_name_HALL     '-P 2yn'
loop_
    _symmetry_equiv_pos_as_xyz
    'x, y, z'
    '-x+1/2, y+1/2, -z+1/2'
    '-x, -y, -z'
    'x-1/2, -y-1/2, z-1/2'
_cell_length_a     14.3419(8)
_cell_length_b     7.7579(4)
_cell_length_c     23.8950(10)
_cell_angle_alpha     90.00
_cell_angle_beta     90.345(5)
_cell_angle_gamma     90.00
_cell_volume     2658.6(2)
_cell_formula_units_Z     8
_cell_measurement_reflns_used     3273
_cell_measurement_theta_min     2.56
_cell_measurement_theta_max     27.79
_cell_measurement_temperature     293(2)
_exptl_crystal_description     prism
_exptl_crystal_colour     colourless
_exptl_crystal_size_max     0.48
_exptl_crystal_size_mid     0.40
_exptl_crystal_size_min     0.20
_exptl_crystal_density_diffrn     1.563
_exptl_crystal_density_meas     ?
_exptl_crystal_density_method     'not measured'
_exptl_crystal_F_000     1280
_exptl_absorpt_coefficient_mu     0.458
_exptl_absorpt_correction_type     multi-scan
_exptl_absorpt_process_details
;
(CrysAlis RED; Oxford Diffraction, 2009)
;
_exptl_absorpt_correction_T_min     0.8100
_exptl_absorpt_correction_T_max     0.9139
_exptl_special_details
;
CrysAlis RED (Oxford Diffraction, 2009)
Empirical absorption correction using spherical harmonics,
implemented in SCALE3 ABSPACK scaling algorithm.
;
_diffrn_ambient_temperature     293(2)
_diffrn_radiation_type     MoK\a
_diffrn_radiation_wavelength     0.71073
_diffrn_radiation_source     'fine-focus sealed tube'
_diffrn_radiation_monochromator     graphite
_diffrn_measurement_device_type
;
Oxford Diffraction Xcalibur diffractometer
with a Sapphire CCD detector
;
_diffrn_measurement_method
;
Rotation method data acquisition using omega scans
;
_diffrn_detector_area_resol_mean     ?
_diffrn_reflns_number     9649
_diffrn_reflns_av_R_equivalents     0.0272
_diffrn_reflns_av_sigmaI/netI     0.0378
_diffrn_reflns_theta_min     2.76
_diffrn_reflns_theta_max     25.35
_diffrn_reflns_theta_full     25.35
_diffrn_measured_fraction_theta_max     0.992
_diffrn_measured_fraction_theta_full     0.992
_diffrn_reflns_limit_h_min     -9
_diffrn_reflns_limit_h_max     17
_diffrn_reflns_limit_k_min     -9
_diffrn_reflns_limit_k_max     5
_diffrn_reflns_limit_l_min     -27
_diffrn_reflns_limit_l_max     28
_diffrn_standards_number     0
_diffrn_standards_interval_count     ?
_diffrn_standards_interval_time     ?
_diffrn_standards_decay_%     0
_refine_special_details
;
Refinement of <i>F</i>^2^ against ALL reflections. The weighted <i>R</i>-factor
<i>wR</i> and goodness of fit <i>S</i> are based on <i>F</i>^2^, conventional
<i>R</i>-factors <i>R</i> are based on <i>F</i>, with <i>F</i> set to zero for
negative <i>F</i>^2^. The threshold expression of <i>F</i>^2^ >
\s(<i>F</i>^2^) is used only for calculating <i>R</i>-factors(gt) <i>etc</i>.
and is not relevant to the choice of reflections for refinement.
<i>R</i>-factors based on <i>F</i>^2^ are statistically about twice as large
as those based on <i>F</i>, and <i>R</i>- factors based on ALL data will be
even larger.
;
_reflns_number_total     4839
_reflns_number_gt     3112
_reflns_threshold_expression     I>2\s(I)
_refine_ls_structure_factor_coef     Fsqd
_refine_ls_matrix_type     full
_refine_ls_R_factor_all     0.1033
_refine_ls_R_factor_gt     0.0616
_refine_ls_wR_factor_gt     0.1424
_refine_ls_wR_factor_ref     0.1631
_refine_ls_goodness_of_fit_ref     1.054
_refine_ls_restrained_S_all     1.053
_refine_ls_number_reflns     4839
_refine_ls_number_parameters     367
_refine_ls_number_restraints     2
_refine_ls_hydrogen_treatment     mixed
_refine_ls_weighting_scheme     calc
_refine_ls_weighting_details
         'calc w=1/[\s^2^(Fo^2^)+(0.0682P)^2^+2.2606P] where P=(Fo^2^+2Fc^2^)/3'
_atom_sites_solution_hydrogens     geom
_atom_sites_solution_primary     direct
_atom_sites_solution_secondary     difmap
_refine_ls_shift/su_max     0.009
_refine_ls_shift/su_mean     0.002
_refine_diff_density_max     0.832
_refine_diff_density_min     -0.287
_refine_ls_extinction_method     none
_refine_ls_extinction_coef     ?
loop_
    _atom_type_symbol
    _atom_type_description
    _atom_type_scat_dispersion_real
    _atom_type_scat_dispersion_imag
    _atom_type_scat_source
    'C' 'C' 0.0033 0.0016
                         'International Tables Vol C Tables 4.2.6.8 and 6.1.1.4'
    'H' 'H' 0.0000 0.0000
                         'International Tables Vol C Tables 4.2.6.8 and 6.1.1.4'
    'Cl' 'Cl' 0.1484 0.1585
                         'International Tables Vol C Tables 4.2.6.8 and 6.1.1.4'
    'N' 'N' 0.0061 0.0033
                         'International Tables Vol C Tables 4.2.6.8 and 6.1.1.4'
    'O' 'O' 0.0106 0.0060
                         'International Tables Vol C Tables 4.2.6.8 and 6.1.1.4'
    'S' 'S' 0.1246 0.1234
                         'International Tables Vol C Tables 4.2.6.8 and 6.1.1.4'
_computing_data_collection
;
CrysAlis CCD (Oxford Diffraction, 2009)
;
_computing_cell_refinement
;
CrysAlis CCD (Oxford Diffraction, 2009)
;
_computing_data_reduction
;
CrysAlis RED (Oxford Diffraction, 2009)
;
_computing_structure_solution     'SHELXS97 (Sheldrick, 2008)'
_computing_structure_refinement     'SHELXL97 (Sheldrick, 2008)'
_computing_molecular_graphics     'PLATON (Spek, 2009)'
_computing_publication_material     'SHELXL97 (Sheldrick, 2008)'
loop_
    _atom_site_type_symbol
    _atom_site_label
    _atom_site_fract_x
    _atom_site_fract_y
    _atom_site_fract_z
    _atom_site_U_iso_or_equiv
    _atom_site_adp_type
    _atom_site_calc_flag
    _atom_site_refinement_flags
    _atom_site_occupancy
    _atom_site_symmetry_multiplicity
    _atom_site_disorder_assembly
    _atom_site_disorder_group
    Cl Cl1 0.09787(10) -0.35505(17) 0.01810(6) 0.0946(5) Uani d . 1 1 . .
    S S1 0.16559(6) 0.12543(12) 0.20178(4) 0.0434(3) Uani d . 1 1 . .
    O O1 0.11688(19) -0.0333(3) 0.20733(11) 0.0562(7) Uani d . 1 1 . .
    O O2 0.22431(18) 0.1878(4) 0.24582(11) 0.0627(8) Uani d . 1 1 . .
    O O3 -0.1904(2) 0.6207(4) 0.12567(15) 0.0788(10) Uani d . 1 1 . .
    O O4 -0.0928(2) 0.8146(4) 0.14880(15) 0.0823(10) Uani d . 1 1 . .
    N N1 0.23212(19) 0.1114(4) 0.14670(14) 0.0452(8) Uani d D 1 1 . .
    H H1N 0.272(2) 0.194(4) 0.1439(15) 0.054 Uiso d D 1 1 . .
    N N2 -0.1143(2) 0.6643(5) 0.14311(14) 0.0566(9) Uani d . 1 1 . .
    C C1 0.0817(2) 0.2853(4) 0.18560(14) 0.0353(8) Uani d . 1 1 . .
    C C2 0.1026(2) 0.4570(4) 0.19499(15) 0.0423(9) Uani d . 1 1 . .
    H H2 0.1599 0.4877 0.2104 0.051 Uiso calc R 1 1 . .
    C C3 0.0387(2) 0.5819(4) 0.18147(15) 0.0442(9) Uani d . 1 1 . .
    H H3 0.0514 0.6978 0.1878 0.053 Uiso calc R 1 1 . .
    C C4 -0.0450(2) 0.5309(4) 0.15819(14) 0.0405(8) Uani d . 1 1 . .
    C C5 -0.0679(2) 0.3612(5) 0.14868(16) 0.0500(10) Uani d . 1 1 . .
    H H5 -0.1253 0.3313 0.1332 0.060 Uiso calc R 1 1 . .
    C C6 -0.0030(2) 0.2365(5) 0.16275(16) 0.0469(9) Uani d . 1 1 . .
    H H6 -0.0163 0.1205 0.1569 0.056 Uiso calc R 1 1 . .
    C C7 0.1911(2) 0.0681(5) 0.09334(15) 0.0413(9) Uani d . 1 1 . .
    C C8 0.1675(2) -0.1024(5) 0.08276(17) 0.0482(10) Uani d . 1 1 . .
    H H8 0.1777 -0.1874 0.1095 0.058 Uiso calc R 1 1 . .
    C C9 0.1285(3) -0.1422(5) 0.03155(18) 0.0544(10) Uani d . 1 1 . .
    C C10 0.1144(3) -0.0199(7) -0.00864(18) 0.0658(12) Uani d . 1 1 . .
    H H10 0.0883 -0.0494 -0.0431 0.079 Uiso calc R 1 1 . .
    C C11 0.1395(3) 0.1489(6) 0.00264(18) 0.0668(12) Uani d . 1 1 . .
    H H11 0.1305 0.2334 -0.0245 0.080 Uiso calc R 1 1 . .
    C C12 0.1773(3) 0.1921(5) 0.05326(17) 0.0549(10) Uani d . 1 1 . .
    H H12 0.1937 0.3058 0.0606 0.066 Uiso calc R 1 1 . .
    Cl Cl2 0.61875(14) 1.53899(18) 0.02541(7) 0.1192(6) Uani d . 1 1 . .
    S S2 0.66256(6) 1.03064(12) 0.20747(4) 0.0478(3) Uani d . 1 1 . .
    O O5 0.61482(19) 1.1899(3) 0.21387(12) 0.0583(7) Uani d . 1 1 . .
    O O6 0.72154(19) 0.9650(4) 0.25102(12) 0.0703(9) Uani d . 1 1 . .
    O O7 0.3061(2) 0.5453(4) 0.12695(15) 0.0789(10) Uani d . 1 1 . .
    O O8 0.4020(2) 0.3483(4) 0.15000(17) 0.0907(11) Uani d . 1 1 . .
    N N3 0.7282(2) 1.0461(4) 0.15232(15) 0.0503(8) Uani d D 1 1 . .
    H H3N 0.762(2) 0.958(4) 0.1481(16) 0.060 Uiso d D 1 1 . .
    N N4 0.3811(2) 0.4986(5) 0.14497(14) 0.0568(9) Uani d . 1 1 . .
    C C13 0.5779(2) 0.8725(4) 0.19141(14) 0.0373(8) Uani d . 1 1 . .
    C C14 0.5992(2) 0.6997(5) 0.19794(16) 0.0470(9) Uani d . 1 1 . .
    H H14 0.6570 0.6670 0.2122 0.056 Uiso calc R 1 1 . .
    C C15 0.5345(2) 0.5764(5) 0.18336(16) 0.0486(10) Uani d . 1 1 . .
    H H15 0.5474 0.4598 0.1880 0.058 Uiso calc R 1 1 . .
    C C16 0.4501(2) 0.6303(5) 0.16172(15) 0.0421(9) Uani d . 1 1 . .
    C C17 0.4269(2) 0.8010(5) 0.15583(15) 0.0464(9) Uani d . 1 1 . .
    H H17 0.3685 0.8331 0.1423 0.056 Uiso calc R 1 1 . .
    C C18 0.4919(2) 0.9235(5) 0.17029(15) 0.0437(9) Uani d . 1 1 . .
    H H18 0.4783 1.0400 0.1660 0.052 Uiso calc R 1 1 . .
    C C19 0.6866(2) 1.0996(5) 0.10019(16) 0.0448(9) Uani d . 1 1 . .
    C C20 0.6731(3) 1.2725(5) 0.08980(18) 0.0516(10) Uani d . 1 1 . .
    H H20 0.6901 1.3547 0.1163 0.062 Uiso calc R 1 1 . .
    C C21 0.6343(3) 1.3211(5) 0.0398(2) 0.0633(12) Uani d . 1 1 . .
    C C22 0.6084(3) 1.2024(6) 0.00016(19) 0.0672(12) Uani d . 1 1 . .
    H H22 0.5809 1.2385 -0.0332 0.081 Uiso calc R 1 1 . .
    C C23 0.6231(3) 1.0320(6) 0.0097(2) 0.0692(13) Uani d . 1 1 . .
    H H23 0.6067 0.9511 -0.0173 0.083 Uiso calc R 1 1 . .
    C C24 0.6630(3) 0.9787(5) 0.06058(19) 0.0592(11) Uani d . 1 1 . .
    H H24 0.6734 0.8623 0.0674 0.071 Uiso calc R 1 1 . .
loop_
    _atom_site_aniso_label
    _atom_site_aniso_U_11
    _atom_site_aniso_U_22
    _atom_site_aniso_U_33
    _atom_site_aniso_U_12
    _atom_site_aniso_U_13
    _atom_site_aniso_U_23
    Cl1 0.1078(11) 0.0610(8) 0.1148(11) -0.0144(7) -0.0227(9) -0.0310(8)
    S1 0.0416(5) 0.0361(5) 0.0524(6) 0.0073(4) -0.0107(4) 0.0001(4)
    O1 0.0621(17) 0.0330(15) 0.0736(19) 0.0044(13) 0.0006(14) 0.0137(13)
    O2 0.0595(17) 0.0634(19) 0.0648(18) 0.0187(15) -0.0274(14) -0.0094(15)
    O3 0.0481(18) 0.075(2) 0.113(3) 0.0106(16) -0.0208(18) 0.0294(19)
    O4 0.087(2) 0.0378(18) 0.122(3) 0.0197(17) -0.020(2) 0.0079(18)
    N1 0.0314(16) 0.0350(18) 0.069(2) -0.0020(13) -0.0051(15) -0.0042(16)
    N2 0.056(2) 0.053(2) 0.061(2) 0.0157(18) 0.0009(17) 0.0160(18)
    C1 0.0341(18) 0.0297(19) 0.042(2) 0.0035(15) -0.0032(15) -0.0025(16)
    C2 0.0317(18) 0.038(2) 0.057(2) -0.0035(16) -0.0079(16) -0.0043(18)
    C3 0.046(2) 0.0253(19) 0.061(2) -0.0012(16) -0.0008(19) 0.0000(17)
    C4 0.0397(19) 0.035(2) 0.047(2) 0.0074(16) 0.0010(16) 0.0079(17)
    C5 0.038(2) 0.045(2) 0.067(3) -0.0046(17) -0.0137(18) -0.002(2)
    C6 0.042(2) 0.033(2) 0.066(3) -0.0026(17) -0.0122(19) -0.0047(18)
    C7 0.0292(18) 0.040(2) 0.055(2) 0.0028(16) 0.0045(16) -0.0034(18)
    C8 0.043(2) 0.037(2) 0.065(3) 0.0010(17) 0.0002(19) 0.0002(19)
    C9 0.046(2) 0.050(3) 0.066(3) -0.0033(19) 0.001(2) -0.013(2)
    C10 0.061(3) 0.083(4) 0.053(3) 0.007(3) -0.002(2) -0.009(3)
    C11 0.074(3) 0.069(3) 0.057(3) 0.007(3) 0.001(2) 0.013(2)
    C12 0.059(3) 0.042(2) 0.063(3) 0.001(2) 0.007(2) 0.002(2)
    Cl2 0.1649(16) 0.0543(8) 0.1379(14) -0.0001(9) -0.0415(12) 0.0214(9)
    S2 0.0420(5) 0.0396(6) 0.0615(6) -0.0079(4) -0.0109(5) -0.0029(5)
    O5 0.0621(17) 0.0346(15) 0.0783(19) -0.0044(13) 0.0024(14) -0.0155(14)
    O6 0.0623(18) 0.072(2) 0.0765(19) -0.0191(16) -0.0324(16) 0.0079(16)
    O7 0.0486(17) 0.076(2) 0.112(3) -0.0156(16) -0.0221(18) -0.0165(19)
    O8 0.083(2) 0.0390(19) 0.150(3) -0.0190(17) -0.019(2) -0.006(2)
    N3 0.0324(17) 0.0358(19) 0.083(2) 0.0028(13) -0.0023(16) 0.0026(17)
    N4 0.052(2) 0.050(2) 0.068(2) -0.0148(18) -0.0021(18) -0.0091(19)
    C13 0.0332(18) 0.0322(19) 0.046(2) 0.0006(15) -0.0018(15) -0.0003(16)
    C14 0.037(2) 0.041(2) 0.063(2) 0.0035(17) -0.0058(18) 0.0061(19)
    C15 0.045(2) 0.030(2) 0.071(3) 0.0015(17) 0.002(2) 0.0024(18)
    C16 0.0378(19) 0.039(2) 0.049(2) -0.0060(17) 0.0010(17) -0.0050(17)
    C17 0.0353(19) 0.045(2) 0.058(2) 0.0016(17) -0.0088(17) -0.0015(19)
    C18 0.043(2) 0.0287(19) 0.060(2) 0.0035(16) -0.0083(18) 0.0019(17)
    C19 0.0335(19) 0.039(2) 0.062(3) -0.0053(16) 0.0090(18) 0.0008(19)
    C20 0.046(2) 0.034(2) 0.075(3) -0.0039(17) -0.001(2) -0.001(2)
    C21 0.066(3) 0.043(2) 0.082(3) -0.003(2) 0.000(2) 0.013(2)
    C22 0.071(3) 0.064(3) 0.066(3) -0.005(3) -0.006(2) 0.001(3)
    C23 0.071(3) 0.064(3) 0.073(3) -0.011(3) 0.011(3) -0.023(3)
    C24 0.057(3) 0.041(2) 0.080(3) -0.005(2) 0.012(2) -0.012(2)
_geom_special_details
;
All e.s.d.'s (except the e.s.d. in the dihedral angle between two l.s. planes)
are estimated using the full covariance matrix. The cell e.s.d.'s are taken
into account individually in the estimation of e.s.d.'s in distances, angles
and torsion angles; correlations between e.s.d.'s in cell parameters are only
used when they are defined by crystal symmetry. An approximate (isotropic)
treatment of cell e.s.d.'s is used for estimating e.s.d.'s involving l.s.
planes.
;
loop_
    _geom_bond_atom_site_label_1
    _geom_bond_atom_site_label_2
    _geom_bond_site_symmetry_2
    _geom_bond_distance
    _geom_bond_publ_flag
    Cl1 C9 . 1.738(4) ?
    S1 O1 . 1.423(3) ?
    S1 O2 . 1.428(3) ?
    S1 N1 . 1.634(3) ?
    S1 C1 . 1.770(3) ?
    O3 N2 . 1.215(4) ?
    O4 N2 . 1.214(4) ?
    N1 C7 . 1.441(5) ?
    N1 H1N . 0.865(18) ?
    N2 C4 . 1.478(4) ?
    C1 C6 . 1.382(4) ?
    C1 C2 . 1.383(5) ?
    C2 C3 . 1.371(5) ?
    C2 H2 . 0.9300 ?
    C3 C4 . 1.377(5) ?
    C3 H3 . 0.9300 ?
    C4 C5 . 1.375(5) ?
    C5 C6 . 1.382(5) ?
    C5 H5 . 0.9300 ?
    C6 H6 . 0.9300 ?
    C7 C12 . 1.371(5) ?
    C7 C8 . 1.388(5) ?
    C8 C9 . 1.377(5) ?
    C8 H8 . 0.9300 ?
    C9 C10 . 1.364(6) ?
    C10 C11 . 1.384(6) ?
    C10 H10 . 0.9300 ?
    C11 C12 . 1.364(6) ?
    C11 H11 . 0.9300 ?
    C12 H12 . 0.9300 ?
    Cl2 C21 . 1.739(4) ?
    S2 O5 . 1.421(3) ?
    S2 O6 . 1.431(3) ?
    S2 N3 . 1.629(3) ?
    S2 C13 . 1.767(3) ?
    O7 N4 . 1.211(4) ?
    O8 N4 . 1.209(4) ?
    N3 C19 . 1.439(5) ?
    N3 H3N . 0.845(18) ?
    N4 C16 . 1.476(4) ?
    C13 C14 . 1.383(5) ?
    C13 C18 . 1.388(5) ?
    C14 C15 . 1.376(5) ?
    C14 H14 . 0.9300 ?
    C15 C16 . 1.379(5) ?
    C15 H15 . 0.9300 ?
    C16 C17 . 1.373(5) ?
    C17 C18 . 1.373(5) ?
    C17 H17 . 0.9300 ?
    C18 H18 . 0.9300 ?
    C19 C24 . 1.373(5) ?
    C19 C20 . 1.378(5) ?
    C20 C21 . 1.368(6) ?
    C20 H20 . 0.9300 ?
    C21 C22 . 1.371(6) ?
    C22 C23 . 1.358(6) ?
    C22 H22 . 0.9300 ?
    C23 C24 . 1.402(6) ?
    C23 H23 . 0.9300 ?
    C24 H24 . 0.9300 ?
loop_
    _geom_angle_atom_site_label_1
    _geom_angle_atom_site_label_2
    _geom_angle_atom_site_label_3
    _geom_angle_site_symmetry_1
    _geom_angle_site_symmetry_3
    _geom_angle
    _geom_angle_publ_flag
    O1 S1 O2 . . 120.83(17) ?
    O1 S1 N1 . . 107.88(16) ?
    O2 S1 N1 . . 105.75(17) ?
    O1 S1 C1 . . 107.07(16) ?
    O2 S1 C1 . . 108.70(16) ?
    N1 S1 C1 . . 105.68(16) ?
    C7 N1 S1 . . 119.4(2) ?
    C7 N1 H1N . . 112(3) ?
    S1 N1 H1N . . 114(3) ?
    O3 N2 O4 . . 122.2(3) ?
    O3 N2 C4 . . 119.4(4) ?
    O4 N2 C4 . . 118.4(3) ?
    C6 C1 C2 . . 121.2(3) ?
    C6 C1 S1 . . 119.3(3) ?
    C2 C1 S1 . . 119.5(3) ?
    C3 C2 C1 . . 119.9(3) ?
    C3 C2 H2 . . 120.1 ?
    C1 C2 H2 . . 120.1 ?
    C2 C3 C4 . . 118.1(3) ?
    C2 C3 H3 . . 120.9 ?
    C4 C3 H3 . . 120.9 ?
    C5 C4 C3 . . 123.2(3) ?
    C5 C4 N2 . . 118.0(3) ?
    C3 C4 N2 . . 118.7(3) ?
    C4 C5 C6 . . 118.0(3) ?
    C4 C5 H5 . . 121.0 ?
    C6 C5 H5 . . 121.0 ?
    C1 C6 C5 . . 119.5(3) ?
    C1 C6 H6 . . 120.2 ?
    C5 C6 H6 . . 120.2 ?
    C12 C7 C8 . . 120.5(4) ?
    C12 C7 N1 . . 120.7(3) ?
    C8 C7 N1 . . 118.8(3) ?
    C9 C8 C7 . . 118.2(4) ?
    C9 C8 H8 . . 120.9 ?
    C7 C8 H8 . . 120.9 ?
    C10 C9 C8 . . 121.8(4) ?
    C10 C9 Cl1 . . 119.6(3) ?
    C8 C9 Cl1 . . 118.6(3) ?
    C9 C10 C11 . . 118.9(4) ?
    C9 C10 H10 . . 120.5 ?
    C11 C10 H10 . . 120.5 ?
    C12 C11 C10 . . 120.4(4) ?
    C12 C11 H11 . . 119.8 ?
    C10 C11 H11 . . 119.8 ?
    C11 C12 C7 . . 120.1(4) ?
    C11 C12 H12 . . 119.9 ?
    C7 C12 H12 . . 119.9 ?
    O5 S2 O6 . . 120.94(18) ?
    O5 S2 N3 . . 107.70(17) ?
    O6 S2 N3 . . 105.83(18) ?
    O5 S2 C13 . . 107.24(16) ?
    O6 S2 C13 . . 108.26(17) ?
    N3 S2 C13 . . 105.98(16) ?
    C19 N3 S2 . . 118.9(2) ?
    C19 N3 H3N . . 111(3) ?
    S2 N3 H3N . . 112(3) ?
    O8 N4 O7 . . 122.9(3) ?
    O8 N4 C16 . . 118.3(3) ?
    O7 N4 C16 . . 118.8(4) ?
    C14 C13 C18 . . 120.8(3) ?
    C14 C13 S2 . . 119.9(3) ?
    C18 C13 S2 . . 119.3(3) ?
    C15 C14 C13 . . 119.9(3) ?
    C15 C14 H14 . . 120.1 ?
    C13 C14 H14 . . 120.1 ?
    C14 C15 C16 . . 118.2(3) ?
    C14 C15 H15 . . 120.9 ?
    C16 C15 H15 . . 120.9 ?
    C17 C16 C15 . . 122.8(3) ?
    C17 C16 N4 . . 118.6(3) ?
    C15 C16 N4 . . 118.5(3) ?
    C16 C17 C18 . . 118.6(3) ?
    C16 C17 H17 . . 120.7 ?
    C18 C17 H17 . . 120.7 ?
    C17 C18 C13 . . 119.6(3) ?
    C17 C18 H18 . . 120.2 ?
    C13 C18 H18 . . 120.2 ?
    C24 C19 C20 . . 120.5(4) ?
    C24 C19 N3 . . 120.0(4) ?
    C20 C19 N3 . . 119.6(4) ?
    C21 C20 C19 . . 118.8(4) ?
    C21 C20 H20 . . 120.6 ?
    C19 C20 H20 . . 120.6 ?
    C20 C21 C22 . . 121.7(4) ?
    C20 C21 Cl2 . . 119.4(4) ?
    C22 C21 Cl2 . . 118.8(4) ?
    C23 C22 C21 . . 119.8(4) ?
    C23 C22 H22 . . 120.1 ?
    C21 C22 H22 . . 120.1 ?
    C22 C23 C24 . . 119.7(4) ?
    C22 C23 H23 . . 120.2 ?
    C24 C23 H23 . . 120.2 ?
    C19 C24 C23 . . 119.6(4) ?
    C19 C24 H24 . . 120.2 ?
    C23 C24 H24 . . 120.2 ?
loop_
    _geom_torsion_atom_site_label_1
    _geom_torsion_atom_site_label_2
    _geom_torsion_atom_site_label_3
    _geom_torsion_atom_site_label_4
    _geom_torsion_site_symmetry_1
    _geom_torsion_site_symmetry_2
    _geom_torsion_site_symmetry_3
    _geom_torsion_site_symmetry_4
    _geom_torsion
    _geom_torsion_publ_flag
    O1 S1 N1 C7 . . . . 55.6(3) ?
    O2 S1 N1 C7 . . . . -173.8(3) ?
    C1 S1 N1 C7 . . . . -58.7(3) ?
    O1 S1 C1 C6 . . . . -21.6(3) ?
    O2 S1 C1 C6 . . . . -153.6(3) ?
    N1 S1 C1 C6 . . . . 93.2(3) ?
    O1 S1 C1 C2 . . . . 159.7(3) ?
    O2 S1 C1 C2 . . . . 27.6(3) ?
    N1 S1 C1 C2 . . . . -85.5(3) ?
    C6 C1 C2 C3 . . . . -0.1(6) ?
    S1 C1 C2 C3 . . . . 178.6(3) ?
    C1 C2 C3 C4 . . . . -0.6(5) ?
    C2 C3 C4 C5 . . . . 1.0(6) ?
    C2 C3 C4 N2 . . . . -179.6(3) ?
    O3 N2 C4 C5 . . . . 3.8(5) ?
    O4 N2 C4 C5 . . . . -176.4(4) ?
    O3 N2 C4 C3 . . . . -175.6(4) ?
    O4 N2 C4 C3 . . . . 4.2(5) ?
    C3 C4 C5 C6 . . . . -0.7(6) ?
    N2 C4 C5 C6 . . . . 179.9(3) ?
    C2 C1 C6 C5 . . . . 0.4(6) ?
    S1 C1 C6 C5 . . . . -178.3(3) ?
    C4 C5 C6 C1 . . . . 0.0(6) ?
    S1 N1 C7 C12 . . . . 104.1(4) ?
    S1 N1 C7 C8 . . . . -77.1(4) ?
    C12 C7 C8 C9 . . . . -1.1(5) ?
    N1 C7 C8 C9 . . . . -179.9(3) ?
    C7 C8 C9 C10 . . . . 1.1(6) ?
    C7 C8 C9 Cl1 . . . . -179.5(3) ?
    C8 C9 C10 C11 . . . . -0.4(6) ?
    Cl1 C9 C10 C11 . . . . -179.8(3) ?
    C9 C10 C11 C12 . . . . -0.3(7) ?
    C10 C11 C12 C7 . . . . 0.3(6) ?
    C8 C7 C12 C11 . . . . 0.4(6) ?
    N1 C7 C12 C11 . . . . 179.2(3) ?
    O5 S2 N3 C19 . . . . -53.0(3) ?
    O6 S2 N3 C19 . . . . 176.3(3) ?
    C13 S2 N3 C19 . . . . 61.5(3) ?
    O5 S2 C13 C14 . . . . -162.2(3) ?
    O6 S2 C13 C14 . . . . -30.2(4) ?
    N3 S2 C13 C14 . . . . 83.0(3) ?
    O5 S2 C13 C18 . . . . 20.2(3) ?
    O6 S2 C13 C18 . . . . 152.3(3) ?
    N3 S2 C13 C18 . . . . -94.6(3) ?
    C18 C13 C14 C15 . . . . 0.1(6) ?
    S2 C13 C14 C15 . . . . -177.5(3) ?
    C13 C14 C15 C16 . . . . 0.9(6) ?
    C14 C15 C16 C17 . . . . -2.1(6) ?
    C14 C15 C16 N4 . . . . 178.8(3) ?
    O8 N4 C16 C17 . . . . 179.6(4) ?
    O7 N4 C16 C17 . . . . -0.5(5) ?
    O8 N4 C16 C15 . . . . -1.3(5) ?
    O7 N4 C16 C15 . . . . 178.6(4) ?
    C15 C16 C17 C18 . . . . 2.3(6) ?
    N4 C16 C17 C18 . . . . -178.6(3) ?
    C16 C17 C18 C13 . . . . -1.3(6) ?
    C14 C13 C18 C17 . . . . 0.2(6) ?
    S2 C13 C18 C17 . . . . 177.7(3) ?
    S2 N3 C19 C24 . . . . -99.5(4) ?
    S2 N3 C19 C20 . . . . 82.3(4) ?
    C24 C19 C20 C21 . . . . 1.2(6) ?
    N3 C19 C20 C21 . . . . 179.3(3) ?
    C19 C20 C21 C22 . . . . 0.3(6) ?
    C19 C20 C21 Cl2 . . . . -178.8(3) ?
    C20 C21 C22 C23 . . . . -1.5(7) ?
    Cl2 C21 C22 C23 . . . . 177.6(4) ?
    C21 C22 C23 C24 . . . . 1.2(7) ?
    C20 C19 C24 C23 . . . . -1.4(6) ?
    N3 C19 C24 C23 . . . . -179.5(3) ?
    C22 C23 C24 C19 . . . . 0.2(6) ?
loop_
    _geom_hbond_atom_site_label_D
    _geom_hbond_atom_site_label_H
    _geom_hbond_atom_site_label_A
    _geom_hbond_site_symmetry_A
    _geom_hbond_distance_DH
    _geom_hbond_distance_HA
    _geom_hbond_distance_DA
    _geom_hbond_angle_DHA
    N1 H1N O8 . 0.865(18) 2.22(2) 3.052(4) 163(3)
    N3 H3N O4 1_655 0.845(18) 2.36(2) 3.135(4) 153(4)
_iucr_refine_instructions_details
;
TITL CNS10M IN P2(1)/N
CELL  0.71073 14.34190  7.75790 23.89500 90.00000 90.34500 90.00000
ZERR 8  0.00080  0.00040  0.00100  0.00000  0.00500  0.00000
LATT 1
SYMM -X+ 0.50000, Y+ 0.50000, -Z+ 0.50000
SFAC C H CL N O S
UNIT 96 72 8 16 32 8
FMAP 2
SHEL 24 0.83
SIZE 0.48 0.40 0.20
PLAN 30
L.S. 4
OMIT -1 0 3
MPLA 6 C1 C2 C3 C4 C5 C6
MPLA 6 C7 C8 C9 C10 C11 C12
MPLA 6 C13 C14 C15 C16 C17 C18
MPLA 6 C19 C20 C21 C22 C23 C24
BOND $H
DFIX 0.86 0.02 N1 H1N N3 H3N
HTAB N1 O8
HTAB N3 O4_$1
EQIV $1 X+1, Y, Z
CONF
ACTA
FVAR  1.66894
WGHT  0.06820   2.26060
CL1   3 0.097872 -0.355036 0.018080  11.000000 0.108060 0.060970 =
        0.114720 -0.030810 -0.022680 -0.014430
S1    6 0.165589 0.125421 0.201783  11.000000 0.041620 0.036140 =
        0.052580 0.000140 -0.010780 0.007320
O1    5 0.116881 -0.033394 0.207351  11.000000 0.062070 0.033030 =
        0.073880 0.013670 0.000490 0.004400
O2    5 0.224310 0.187854 0.245811  11.000000 0.059670 0.063550 =
        0.064840 -0.009390 -0.027600 0.018820
O3    5 -0.190429 0.620634 0.125654  11.000000 0.048080 0.074800 =
        0.113400 0.029330 -0.020900 0.010690
O4    5 -0.092784 0.814603 0.148814  11.000000 0.086920 0.038060 =
        0.121860 0.008140 -0.019850 0.019770
N1    4 0.232107 0.111411 0.146718  11.000000 0.031420 0.034970 =
        0.069110 -0.004180 -0.005190 -0.002000
H1N   2 0.272607 0.193293 0.143665  11.000000 -1.200000
N2    4 -0.114332 0.664201 0.143103  11.000000 0.055910 0.052910 =
        0.061170 0.016000 0.000840 0.015750
C1    1 0.081658 0.285350 0.185601  11.000000 0.034170 0.029830 =
        0.042020 -0.002580 -0.003100 0.003480
C2    1 0.102520 0.457057 0.194964  11.000000 0.031740 0.038140 =
        0.057090 -0.004310 -0.008020 -0.003470
AFIX 43
H2    2 0.159846 0.487750 0.210392  11.000000 -1.200000
AFIX 0
C3    1 0.038659 0.581829 0.181491  11.000000 0.046100 0.025460 =
        0.061080 -0.000050 -0.001090 -0.001200
AFIX 43
H3    2 0.051422 0.697720 0.187893  11.000000 -1.200000
AFIX 0
C4    1 -0.044974 0.530909 0.158201  11.000000 0.039960 0.034730 =
        0.047020 0.007880 0.001050 0.007420
C5    1 -0.067894 0.361218 0.148660  11.000000 0.037720 0.045030 =
        0.067210 -0.001960 -0.013640 -0.004600
AFIX 43
H5    2 -0.125310 0.331296 0.133193  11.000000 -1.200000
AFIX 0
C6    1 -0.003036 0.236476 0.162747  11.000000 0.042040 0.032640 =
        0.066130 -0.004610 -0.012080 -0.002630
AFIX 43
H6    2 -0.016312 0.120511 0.156886  11.000000 -1.200000
AFIX 0
C7    1 0.191141 0.068030 0.093338  11.000000 0.029330 0.039770 =
        0.055030 -0.003120 0.004660 0.002870
C8    1 0.167463 -0.102394 0.082759  11.000000 0.043020 0.036890 =
        0.064750 0.000120 0.000270 0.001020
AFIX 43
H8    2 0.177637 -0.187444 0.109536  11.000000 -1.200000
AFIX 0
C9    1 0.128536 -0.142161 0.031596  11.000000 0.046700 0.050440 =
        0.066130 -0.013020 0.001050 -0.003070
C10   1 0.114389 -0.019899 -0.008701  11.000000 0.060660 0.083630 =
        0.053510 -0.009150 -0.002010 0.006650
AFIX 43
H10   2 0.088334 -0.049507 -0.043115  11.000000 -1.200000
AFIX 0
C11   1 0.139534 0.148888 0.002607  11.000000 0.074080 0.069720 =
        0.057350 0.013350 0.001050 0.006910
AFIX 43
H11   2 0.130638 0.233422 -0.024500  11.000000 -1.200000
AFIX 0
C12   1 0.177296 0.192092 0.053273  11.000000 0.058990 0.042480 =
        0.063740 0.001830 0.006730 0.001410
AFIX 43
H12   2 0.193664 0.305890 0.060629  11.000000 -1.200000
AFIX 0
CL2   3 0.618761 1.538964 0.025397  11.000000 0.164740 0.054510 =
        0.138170 0.021500 -0.041340 -0.000090
S2    6 0.662560 1.030632 0.207475  11.000000 0.042120 0.039680 =
        0.061580 -0.002910 -0.010900 -0.007910
O5    5 0.614820 1.189873 0.213898  11.000000 0.062160 0.034530 =
        0.078790 -0.015700 0.002520 -0.004480
O6    5 0.721529 0.965030 0.251000  11.000000 0.062560 0.072010 =
        0.076120 0.007860 -0.032320 -0.019050
O7    5 0.306098 0.545285 0.126953  11.000000 0.048700 0.075770 =
        0.112050 -0.016590 -0.021850 -0.015640
O8    5 0.402011 0.348340 0.150003  11.000000 0.083510 0.039060 =
        0.149520 -0.006120 -0.018790 -0.018890
N3    4 0.728197 1.046140 0.152305  11.000000 0.032520 0.035890 =
        0.082760 0.002690 -0.002200 0.002880
H3N   2 0.762166 0.958135 0.148391  11.000000 -1.200000
N4    4 0.381064 0.498563 0.144991  11.000000 0.052340 0.049660 =
        0.068250 -0.009000 -0.002310 -0.014760
C13   1 0.577899 0.872451 0.191413  11.000000 0.033230 0.032340 =
        0.046460 -0.000210 -0.001880 0.000480
C14   1 0.599165 0.699689 0.197957  11.000000 0.036860 0.041120 =
        0.063480 0.006000 -0.005660 0.003540
AFIX 43
H14   2 0.657009 0.666950 0.212183  11.000000 -1.200000
AFIX 0
C15   1 0.534478 0.576428 0.183354  11.000000 0.045040 0.029950 =
        0.070800 0.002490 0.002320 0.001490
AFIX 43
H15   2 0.547380 0.459785 0.187947  11.000000 -1.200000
AFIX 0
C16   1 0.450045 0.630304 0.161736  11.000000 0.037910 0.039480 =
        0.049070 -0.005000 0.000990 -0.005970
C17   1 0.426953 0.800977 0.155809  11.000000 0.035340 0.045600 =
        0.058430 -0.001530 -0.009010 0.001710
AFIX 43
H17   2 0.368557 0.833035 0.142255  11.000000 -1.200000
AFIX 0
C18   1 0.491863 0.923507 0.170305  11.000000 0.042760 0.028590 =
        0.059740 0.001820 -0.008170 0.003380
AFIX 43
H18   2 0.478249 1.039979 0.166004  11.000000 -1.200000
AFIX 0
C19   1 0.686600 1.099559 0.100184  11.000000 0.033710 0.038620 =
        0.062130 0.000930 0.008880 -0.005260
C20   1 0.673098 1.272585 0.089814  11.000000 0.046660 0.033770 =
        0.074800 -0.001210 -0.001070 -0.003980
AFIX 43
H20   2 0.690007 1.354781 0.116326  11.000000 -1.200000
AFIX 0
C21   1 0.634335 1.321123 0.039763  11.000000 0.065470 0.042750 =
        0.082030 0.012840 0.000480 -0.002470
C22   1 0.608427 1.202143 0.000177  11.000000 0.070840 0.065540 =
        0.065260 0.001380 -0.006060 -0.005220
AFIX 43
H22   2 0.580909 1.238329 -0.033149  11.000000 -1.200000
AFIX 0
C23   1 0.622953 1.030867 0.009605  11.000000 0.069270 0.063840 =
        0.070950 -0.019420 0.010690 -0.009400
AFIX 43
H23   2 0.603689 0.942609 -0.027840  11.000000 -1.200000
AFIX 0
C24   1 0.662919 0.978840 0.060487  11.000000 0.057050 0.040590 =
        0.081000 -0.011650 0.012800 -0.004880
AFIX 43
H24   2 0.673444 0.862471 0.067416  11.000000 -1.200000
AFIX 0
HKLF 4
REM  CNS10M IN P2(1)/N
REM R1 0.0607 FOR  3112 FO > 4SIG(FO) AND 0.1024 FOR ALL 4839 DATA
REM 370 PARAMETERS REFINED USING  3 RESTRAINTS
REM HIGHEST DIFFERENCE PEAK 0.691, DEEPEST HOLE -0.290, 1-SIGMA LEVEL 0.063
;
data_global
_journal_date_recd_electronic     2012-11-16
_journal_date_accepted     2012-11-19
_journal_name_full     'Acta Crystallographica, Section E'
_journal_year     2012
_journal_volume     68
_journal_issue     12
_journal_page_first     o3424
_journal_page_last     o3424
_journal_paper_category     QO
_journal_paper_doi     10.1107/S1600536812047496
_journal_coeditor_code     BT6857
_publ_contact_author_name     'Prof. B. Thimme Gowda'
_publ_contact_author_address
;
  Department of Chemistry
  Mangalore University
  Mangalagangotri 574 199
  Mangalore, India
;
_publ_contact_author_email     gowdabt@yahoo.com
_publ_contact_author_fax     '91 824 2287367'
_publ_contact_author_phone     '91 824 2287262'
_publ_section_title
;
<i>N</i>-(3-Chlorophenyl)-4-nitrobenzenesulfonamide
;
loop_
    _publ_author_name
    _publ_author_address
    'U. Chaithanya'
; Department of Chemistry
  Mangalore University
  Mangalagangotri 574 199
  Mangalore, India
;
    'Sabine Foro'
; Institute of Materials Science
  Darmstadt University of Technology
  Petersenstrasse 23
  D-64287 Darmstadt, Germany
;
    'B. Thimme Gowda'
; Department of Chemistry
  Mangalore University
  Mangalagangotri 574 199
  Mangalore, India
;
