# Supplementary material for: N-(3-Chloro­phen­yl)-4-nitro­benzene­sulfonamide
Source: Acta Crystallogr Sect E Struct Rep Online. 2012 Nov 24;68(Pt 12):o3424. doi: 10.1107/S1600536812047496 (PMC3589007; doi:10.1107/S1600536812047496)
Supplement: Supplementary file 2 [file e-68-o3424-Isup2.hkl]

# 
# h,k,l, Fc-squared, Fo-squared, sigma(Fo-squared) and status flag 
# 
data_I
_shelx_title ' CNS10M IN P2(1)/N' 
_shelx_refln_list_code          4 
_shelx_F_calc_maximum      587.45 
_exptl_crystal_F_000      1280.00 
_reflns_d_resolution_high  0.8300 
 
loop_ 
 _symmetry_equiv_pos_as_xyz 
 'x, y, z' 
 '-x+1/2, y+1/2, -z+1/2' 
 '-x, -y, -z' 
 'x-1/2, -y-1/2, z-1/2' 
 
_cell_length_a    14.3419 
_cell_length_b     7.7579 
_cell_length_c    23.8950 
_cell_angle_alpha  90.000 
_cell_angle_beta   90.345 
_cell_angle_gamma  90.000 
 
_shelx_F_squared_multiplier     1.000 
 
loop_ 
 _refln_index_h 
 _refln_index_k 
 _refln_index_l 
 _refln_F_squared_calc 
 _refln_F_squared_meas 
 _refln_F_squared_sigma 
 _refln_observed_status 
   2   0   0     2141.42     2594.80     27.06 o 
   4   0   0    81322.81    94538.93    229.56 o 
   6   0   0       48.31      102.07      6.62 o 
   8   0   0       58.56       57.11      6.96 o 
  10   0   0     1107.92     1227.49     44.24 o 
  12   0   0      601.60      667.37     38.22 o 
  14   0   0      754.80      788.73     45.37 o 
  16   0   0       30.36       42.25     21.65 o 
   1   1   0        3.58       26.06      3.54 o 
   2   1   0    15928.86    11676.36    176.51 o 
   3   1   0     3982.99     3000.57     56.32 o 
   4   1   0    15212.10    12836.14    104.54 o 
   5   1   0     1110.54      827.51     28.38 o 
   6   1   0      760.06      704.16     23.97 o 
   7   1   0     1096.46     1085.41     21.21 o 
   8   1   0      156.21      157.50      6.78 o 
   9   1   0      228.98      241.11     11.49 o 
  10   1   0      163.54      155.34     13.94 o 
  11   1   0       56.31       57.53     11.29 o 
  12   1   0        9.81       19.56     12.13 o 
  13   1   0      456.57      477.65     26.99 o 
  14   1   0       15.53        7.94     12.91 o 
  15   1   0       27.60        7.73     13.60 o 
  16   1   0      100.40      115.09     37.70 o 
  17   1   0        8.10       20.52     14.98 o 
   0   2   0    13614.65    10034.98    405.37 o 
   1   2   0     1032.29     1075.50     29.93 o 
   2   2   0     4182.54     3788.48     67.07 o 
   3   2   0     2374.27     1782.87     33.24 o 
   4   2   0       63.82       36.84      4.86 o 
   5   2   0     2257.00     2384.36     39.89 o 
   6   2   0     3320.96     3263.07     44.40 o 
   7   2   0     1164.46     1066.27     16.81 o 
   8   2   0       78.00       85.66      6.60 o 
   9   2   0      102.51      120.73      9.89 o 
  10   2   0      436.76      421.27     16.08 o 
  11   2   0     1388.47     1348.56     35.37 o 
  12   2   0      341.05      325.30     20.57 o 
  13   2   0       13.04       13.97     13.09 o 
  14   2   0      164.41      164.43     19.59 o 
  15   2   0       55.12       74.65     24.26 o 
  16   2   0       41.98        7.68     14.37 o 
   1   3   0       73.46       67.44      3.63 o 
   2   3   0     2066.92     2440.47     17.72 o 
   3   3   0     2331.04     2667.14     16.58 o 
   4   3   0     9956.11    10911.51    101.54 o 
   5   3   0    10896.39    12335.21     79.24 o 
   6   3   0     2361.42     2533.56     28.94 o 
   7   3   0      651.54      723.96     11.67 o 
   8   3   0      835.26      833.44     13.12 o 
   9   3   0     1980.16     2227.83     33.33 o 
  10   3   0      148.52      174.49     12.58 o 
  11   3   0      228.48      217.82     16.73 o 
  12   3   0        2.15        0.52     12.20 o 
  13   3   0      933.98      880.38     32.69 o 
  14   3   0       17.79       30.55     29.96 o 
  15   3   0      855.12      787.94     48.70 o 
  16   3   0       24.59      -16.71     16.71 o 
   0   4   0      737.94      675.28     18.54 o 
   1   4   0     2903.52     2592.22     21.72 o 
   2   4   0        4.23       12.14      3.39 o 
   3   4   0      464.87      396.68     14.15 o 
   4   4   0       13.72       15.53      3.83 o 
   5   4   0      636.10      615.82     17.12 o 
   6   4   0       27.78       32.77      5.68 o 
   7   4   0       66.65       82.80      7.65 o 
   8   4   0      750.95      761.35     18.39 o 
   9   4   0      346.19      308.57     15.57 o 
  10   4   0       49.29       37.58     10.60 o 
  11   4   0       73.40       47.69     14.56 o 
  12   4   0       29.37       29.77     19.25 o 
  13   4   0       54.49       44.18     21.19 o 
  14   4   0        1.25       21.41     21.44 o 
  15   4   0        2.30       -1.50     20.08 o 
   1   5   0        0.27        6.58      7.23 o 
   2   5   0       20.88       27.48      8.77 o 
   3   5   0      287.19      286.09     18.52 o 
   4   5   0      161.97      144.62     15.66 o 
   5   5   0      126.86      132.20     15.02 o 
   6   5   0       61.61       83.54     14.04 o 
   7   5   0       15.40       18.13     12.69 o 
   8   5   0      275.81      264.26     21.09 o 
   9   5   0      914.09      888.94     35.05 o 
  10   5   0      344.95      411.41     20.86 o 
  11   5   0       63.66       31.95     13.37 o 
  12   5   0        0.70       17.35     16.81 o 
  13   5   0      198.62      177.18     25.01 o 
  14   5   0       38.33      -17.30     21.97 o 
   0   6   0     2066.15     2180.92     60.07 o 
   1   6   0     2772.05     2819.65     67.82 o 
   2   6   0        9.27        8.97     13.87 o 
   3   6   0     5057.91     4943.32    203.33 o 
   4   6   0     4010.37     4076.14     85.79 o 
   5   6   0       49.76       70.57     15.92 o 
   6   6   0      676.71      612.51     29.30 o 
   7   6   0      430.27      392.75     25.71 o 
   8   6   0       58.05       46.45     16.10 o 
   9   6   0       33.72       36.99     16.43 o 
  10   6   0        6.95        6.29     16.44 o 
  11   6   0      241.68      242.21     25.46 o 
  12   6   0        1.86       12.31     18.51 o 
  13   6   0      106.12       90.95     28.45 o 
   1   7   0       12.32       24.21     14.95 o 
   2   7   0       79.71       90.08     21.33 o 
   3   7   0        6.52       12.57     15.32 o 
   4   7   0       25.98       27.09     14.70 o 
   5   7   0       16.72       25.25     16.68 o 
   6   7   0        1.74       12.30     15.57 o 
   7   7   0       71.37       61.23     23.42 o 
   8   7   0       15.84       41.18     18.51 o 
   9   7   0        7.63       12.76     17.70 o 
  10   7   0        0.24       20.69     41.23 o 
  11   7   0       62.82       93.62     27.89 o 
   0   8   0        0.32       22.13     21.32 o 
   1   8   0      223.23      200.25     21.86 o 
   2   8   0       57.88       76.72     26.78 o 
   3   8   0       17.47      -24.32     25.05 o 
   4   8   0       28.72       26.57     24.23 o 
   5   8   0      209.78      197.50     31.71 o 
   6   8   0      256.95      284.14     37.24 o 
   7   8   0       32.14       66.97     27.13 o 
   8   8   0       83.37      109.63     28.77 o 
   1   9   0        8.38       36.63     26.09 o 
   2   9   0       85.11       59.43     26.18 o 
   3   9   0       15.99       25.47     27.15 o 
   4   9   0      184.01      116.18     30.17 o 
 -17   0   1        9.71      -10.13     19.71 o 
 -15   0   1       31.13       10.14     17.63 o 
 -13   0   1        1.31        7.87     17.49 o 
 -11   0   1      178.67      166.42     20.66 o 
  -9   0   1        4.71       13.98     12.27 o 
  -7   0   1      512.87      479.53     13.31 o 
  -5   0   1       30.84       32.81      9.49 o 
  -3   0   1       33.31       27.42      7.29 o 
   3   0   1      345.72      243.90     12.07 o 
   5   0   1       70.65       34.06      9.01 o 
   7   0   1      226.66      183.73     16.35 o 
   9   0   1        2.86        5.34     11.42 o 
  11   0   1       67.48       64.66     17.20 o 
  13   0   1       14.22       -4.41     16.75 o 
  15   0   1        2.41        4.68     18.40 o 
  17   0   1        0.68       32.41     25.49 o 
 -17   1   1       10.33       36.48     23.57 o 
 -16   1   1      261.98      278.56     23.50 o 
 -15   1   1        6.65        1.17     21.49 o 
 -14   1   1      168.27      148.52     18.11 o 
 -13   1   1      531.24      527.97     26.22 o 
 -12   1   1       18.88       10.12     12.26 o 
 -11   1   1       43.41       47.20     10.76 o 
 -10   1   1     1007.68     1007.81     28.52 o 
  -9   1   1       81.52       83.12      8.39 o 
  -8   1   1       78.36       85.81      5.31 o 
  -7   1   1     1275.63     1295.78     29.60 o 
  -6   1   1     5407.34     5453.76    114.17 o 
  -5   1   1     2559.23     2606.02     19.14 o 
  -4   1   1    16123.97    17793.63    114.82 o 
  -3   1   1     8046.99     8098.78     36.07 o 
  -2   1   1    10296.69     9992.55     93.26 o 
  -1   1   1     3303.58     2979.23     68.64 o 
   0   1   1      222.17      404.50     16.49 o 
   1   1   1     1103.46      965.66     19.64 o 
   2   1   1    73571.88    73590.26    696.19 o 
   3   1   1      171.97      156.42      7.08 o 
   4   1   1    26774.01    27113.01    130.67 o 
   5   1   1     2236.21     2413.80     46.73 o 
   6   1   1      864.05      787.09     22.42 o 
   7   1   1      403.26      568.93     14.26 o 
   8   1   1        0.77        3.67      6.14 o 
   9   1   1      331.31      349.51     13.18 o 
  10   1   1        0.94       -6.15     12.23 o 
  11   1   1        1.17        7.73     10.03 o 
  12   1   1     1404.26     1546.75     39.23 o 
  13   1   1     1175.57     1235.65     37.16 o 
  14   1   1       40.19       40.36     23.91 o 
  15   1   1        4.11       26.63     21.17 o 
  16   1   1      286.16      283.94     23.82 o 
  17   1   1        0.32       26.18     65.42 o 
 -16   2   1       20.76       41.76     20.85 o 
 -15   2   1      232.24      238.93     21.73 o 
 -14   2   1     1114.77     1076.41     37.31 o 
 -13   2   1       17.18        2.97     12.62 o 
 -12   2   1      133.09      114.50     14.94 o 
 -11   2   1     1365.73     1399.31     35.78 o 
 -10   2   1      378.68      363.67     15.12 o 
  -9   2   1      162.47      186.94     11.00 o 
  -8   2   1      102.52      104.25      6.87 o 
  -7   2   1     3948.12     4332.26     34.99 o 
  -6   2   1     6596.93     6360.39     43.47 o 
  -5   2   1     2064.34     2314.76     18.89 o 
  -4   2   1       99.98       51.19      3.39 o 
  -3   2   1    13654.63    13913.00     42.90 o 
  -2   2   1    28386.51    26690.99    157.08 o 
  -1   2   1     7615.70     7569.41     45.27 o 
   0   2   1    13787.67    13438.47     64.81 o 
   1   2   1      692.35      682.19      8.06 o 
   2   2   1        8.56       25.70      6.78 o 
   3   2   1      721.43      859.96     12.04 o 
   4   2   1     3750.13     3967.53     22.14 o 
   5   2   1     1303.19     1453.28     14.88 o 
   6   2   1     2698.61     3105.03     38.17 o 
   7   2   1      639.52      685.98     13.69 o 
   8   2   1     1774.97     1814.90     22.51 o 
   9   2   1        6.58        7.75      6.79 o 
  10   2   1      580.09      500.59     17.23 o 
  11   2   1     1993.77     2018.93     53.35 o 
  12   2   1        2.98       22.31     12.98 o 
  13   2   1      120.23      121.19     16.66 o 
  14   2   1       60.16       53.60     14.60 o 
  15   2   1      200.77      154.59     18.84 o 
  16   2   1      159.00      152.52     44.20 o 
 -16   3   1        0.05        3.64     28.65 o 
 -15   3   1        2.98       65.02     27.86 o 
 -14   3   1        7.97       20.97     19.49 o 
 -13   3   1        0.56       13.59     27.40 o 
 -12   3   1        0.01        3.50     11.43 o 
 -11   3   1        9.78        7.68     11.72 o 
 -10   3   1       39.37       45.72      9.71 o 
  -9   3   1       25.22       25.48      8.38 o 
  -8   3   1        3.60        1.52      7.01 o 
  -7   3   1       11.10        3.26      4.28 o 
  -6   3   1      427.08      409.79     10.73 o 
  -5   3   1      284.36      286.20     14.69 o 
  -4   3   1      187.46      209.31      7.72 o 
  -3   3   1       25.28       31.53      3.49 o 
  -2   3   1      182.27      166.50      6.72 o 
  -1   3   1       32.49       24.82      3.25 o 
   0   3   1       78.34      105.22      4.20 o 
   1   3   1      145.79      126.34     10.02 o 
   2   3   1       46.89       67.77      8.71 o 
   3   3   1       39.83       48.25      4.91 o 
   4   3   1        2.02       48.42      9.43 o 
   5   3   1        1.57       43.61     14.91 o 
   6   3   1      281.14      274.86      8.38 o 
   7   3   1        3.68       18.60      4.70 o 
   8   3   1       30.12       29.59      5.48 o 
   9   3   1        2.67        5.55      7.86 o 
  10   3   1       59.20       46.31      9.47 o 
  11   3   1        1.02       -4.23      8.91 o 
  12   3   1       50.96       56.65     27.54 o 
  13   3   1        0.38       11.30     14.74 o 
  14   3   1       18.23       17.11     13.47 o 
  15   3   1        5.32       33.39     16.27 o 
  16   3   1       41.40       33.08     24.80 o 
 -14   4   1       35.82       13.69     20.52 o 
 -13   4   1      339.50      342.08     32.57 o 
 -12   4   1      151.07      125.36     14.95 o 
 -11   4   1      414.08      419.04     19.96 o 
 -10   4   1     1640.83     1633.33     31.40 o 
  -9   4   1      345.18      284.78     14.70 o 
  -8   4   1     2965.79     2969.09     49.52 o 
  -7   4   1     2399.21     2610.46     26.76 o 
  -6   4   1      192.62      189.26      8.28 o 
  -5   4   1     1384.10     1402.92     21.75 o 
  -4   4   1      644.42      834.37     11.22 o 
  -3   4   1     9870.82    10796.21     54.02 o 
  -2   4   1      199.85      318.00      6.98 o 
  -1   4   1     9774.32     9826.44     82.25 o 
   0   4   1      699.83      744.31     10.36 o 
   1   4   1       47.01       89.38      7.47 o 
   2   4   1        1.25        6.64      4.16 o 
   3   4   1     2666.82     2747.06     33.00 o 
   4   4   1      502.20      516.60      8.74 o 
   5   4   1       75.36       82.85      9.48 o 
   6   4   1      184.40      220.69      8.23 o 
   7   4   1      674.70      676.80     13.48 o 
   8   4   1      536.31      572.01     17.96 o 
   9   4   1      459.50      436.90     22.31 o 
  10   4   1       54.51       31.54     12.84 o 
  11   4   1      566.50      542.55     26.18 o 
  12   4   1        0.26       13.70     17.55 o 
  13   4   1      129.80      147.76     25.46 o 
  14   4   1        0.87        8.49     19.84 o 
  15   4   1      115.50       75.86     24.05 o 
 -14   5   1       58.42       31.48     27.50 o 
 -13   5   1       64.39       42.09     26.87 o 
 -12   5   1        1.80       30.48     17.95 o 
 -11   5   1       46.04       61.55     21.40 o 
 -10   5   1      811.18      812.53     35.34 o 
  -9   5   1     1533.25     1540.87     86.35 o 
  -8   5   1      112.95      116.84     17.07 o 
  -7   5   1       99.70       98.71     16.80 o 
  -6   5   1      106.39      138.01     15.89 o 
  -5   5   1      460.93      484.39     23.89 o 
  -4   5   1        2.17       10.00     10.79 o 
  -3   5   1      134.51      151.82     22.75 o 
  -2   5   1        7.78       13.29      8.39 o 
  -1   5   1        2.24       -2.42      7.03 o 
   0   5   1       17.91       24.83      8.14 o 
   1   5   1       15.55       41.48      9.49 o 
   2   5   1      434.73      470.64     17.49 o 
   3   5   1     3494.49     3367.44     94.13 o 
   4   5   1        0.01        6.97     10.60 o 
   5   5   1       93.49      119.13     14.88 o 
   6   5   1       10.16        3.54     11.49 o 
   7   5   1      467.20      433.00     23.72 o 
   8   5   1       90.42       88.19     11.64 o 
   9   5   1     1624.60     1700.35     57.53 o 
  10   5   1      674.91      630.69     23.68 o 
  11   5   1      296.64      268.82     18.07 o 
  12   5   1       71.09       74.98     15.21 o 
  13   5   1      348.21      378.25     29.09 o 
  14   5   1       53.24      111.92     26.41 o 
 -13   6   1       24.19       35.10     28.51 o 
 -12   6   1        6.43       29.55     26.16 o 
 -11   6   1       72.72      102.41     24.50 o 
 -10   6   1       56.53       47.49     25.24 o 
  -9   6   1        0.53       21.85     15.90 o 
  -8   6   1       19.27       23.30     15.46 o 
  -7   6   1      114.01       93.90     17.58 o 
  -6   6   1       27.70       39.62     15.24 o 
  -5   6   1        8.51       30.44     14.45 o 
  -4   6   1       22.50       81.25     18.24 o 
  -3   6   1       20.73       67.63     18.53 o 
  -2   6   1       18.12        6.36     13.47 o 
  -1   6   1        7.55       33.81     12.23 o 
   0   6   1        8.84       17.33     10.98 o 
   1   6   1      220.75      235.76     16.33 o 
   2   6   1      168.06      138.04     14.29 o 
   3   6   1      152.21      167.29     28.35 o 
   4   6   1       26.95       76.81     26.40 o 
   5   6   1      110.77      133.85     17.82 o 
   6   6   1       30.30       40.12     15.68 o 
   7   6   1        7.81        3.99     14.39 o 
   8   6   1       10.25       18.44     14.67 o 
   9   6   1       15.99       30.46     21.65 o 
  10   6   1        3.94       19.60     28.47 o 
  11   6   1        0.71       23.53     35.81 o 
  12   6   1       18.44       19.60     18.02 o 
  13   6   1        0.02      -18.43     24.59 o 
 -11   7   1        0.61       21.66     26.30 o 
 -10   7   1      520.00      401.46     42.55 o 
  -9   7   1      151.56      120.26     28.75 o 
  -8   7   1       73.24      104.65     19.89 o 
  -7   7   1      412.78      364.70     26.47 o 
  -6   7   1      280.56      207.80     31.76 o 
  -5   7   1       60.82       58.21     16.84 o 
  -4   7   1      203.18      128.25     26.13 o 
  -3   7   1        0.06        4.32     19.60 o 
  -2   7   1     1004.33      895.51     49.77 o 
  -1   7   1      930.23      912.08     42.85 o 
   0   7   1      180.43      151.33     15.27 o 
   1   7   1      592.49      514.23     22.83 o 
   2   7   1     2202.25     2129.21     51.60 o 
   3   7   1      586.08      559.36     28.99 o 
   4   7   1       94.14       61.42     16.29 o 
   5   7   1        8.33        9.97     23.48 o 
   6   7   1       95.62       84.18     16.77 o 
   7   7   1      124.49      119.57     19.73 o 
   8   7   1      106.99       78.84     19.77 o 
   9   7   1       15.75       29.21     17.55 o 
  10   7   1        2.76       -3.40     18.02 o 
  11   7   1       37.78       52.68     21.93 o 
  -8   8   1       21.44       33.45     25.56 o 
  -7   8   1        0.59       38.53     27.07 o 
  -6   8   1      463.92      457.53     43.24 o 
  -5   8   1      237.35      250.83     34.69 o 
  -4   8   1       26.90       40.10     24.06 o 
  -3   8   1        5.57      -17.15     24.42 o 
  -2   8   1      338.03      344.47     37.04 o 
  -1   8   1      517.28      469.41     40.80 o 
   0   8   1        5.51       23.64     15.28 o 
   1   8   1       13.36        0.14     14.75 o 
   2   8   1       18.06       24.43     22.82 o 
   3   8   1      108.91      127.71     20.85 o 
   4   8   1       10.22       16.74     16.96 o 
   5   8   1       76.75       85.60     20.91 o 
   6   8   1       46.55       88.57     21.28 o 
   7   8   1      105.86      116.62     22.62 o 
   8   8   1      167.03      190.31     48.84 o 
  -4   9   1       65.22       36.36     26.71 o 
  -3   9   1        1.57       36.80     27.98 o 
  -2   9   1       25.62       47.81     27.21 o 
  -1   9   1        0.86       10.12     25.30 o 
   0   9   1       90.30      102.13     20.25 o 
   1   9   1        2.43       34.35     26.42 o 
   2   9   1        7.73      -23.29     25.05 o 
   3   9   1        4.10       62.58     28.33 o 
   4   9   1        2.52        9.45     24.66 o 
 -16   0   2        5.70       18.19     19.90 o 
 -14   0   2     1014.23     1009.51     50.74 o 
 -12   0   2     1050.24     1034.10     45.99 o 
 -10   0   2       38.19       45.09     14.12 o 
  -8   0   2     4449.94     5011.29     77.39 o 
  -6   0   2        5.91       -4.27      9.71 o 
  -4   0   2    69195.74    82389.56    218.32 o 
  -2   0   2     7887.97     8437.99     50.40 o 
   2   0   2    11231.15    12058.69     60.00 o 
   4   0   2        3.37        3.97      7.90 o 
   6   0   2      176.83      261.18     16.82 o 
   8   0   2       70.25       54.56     13.22 o 
  10   0   2     1355.65     1538.40     49.43 o 
  12   0   2      437.55      448.00     31.86 o 
  14   0   2     1301.75     1230.93     55.57 o 
  16   0   2     1636.09     1542.93     65.92 o 
 -17   1   2       19.91       20.06     15.06 o 
 -16   1   2       33.33       53.63     32.55 o 
 -15   1   2        2.49        2.63     13.38 o 
 -14   1   2      168.31      180.77     33.82 o 
 -13   1   2       33.45       20.86     14.23 o 
 -12   1   2      165.32      163.81     17.04 o 
 -11   1   2       54.41       43.27     10.96 o 
 -10   1   2       70.17       57.14     11.03 o 
  -9   1   2      144.37      128.16      9.42 o 
  -8   1   2      101.73      108.04      8.53 o 
  -7   1   2      946.89      845.56     11.84 o 
  -6   1   2      516.95      407.80     11.94 o 
  -5   1   2      128.38      149.55      6.00 o 
  -4   1   2      523.53      544.32     19.98 o 
  -3   1   2     2504.56     1936.48     27.19 o 
  -2   1   2      126.38       89.39      4.90 o 
  -1   1   2     1920.69     1625.47     24.80 o 
   0   1   2       61.04       71.72      6.55 o 
   1   1   2     4841.97     3744.59     92.13 o 
   2   1   2    14971.35    14076.58     49.05 o 
   3   1   2     1008.49      741.45     17.89 o 
   4   1   2      479.13      329.20     11.11 o 
   5   1   2       75.85       98.56      8.08 o 
   6   1   2     2071.71     1933.24     36.27 o 
   7   1   2      142.64      139.54     11.06 o 
   8   1   2      449.50      504.12     14.73 o 
   9   1   2      177.91      159.26     10.24 o 
  10   1   2        8.31        0.72      8.68 o 
  11   1   2       52.95       73.17     13.22 o 
  12   1   2      609.38      624.86     27.38 o 
  13   1   2      116.97      119.63     17.43 o 
  14   1   2      129.95      118.72     16.91 o 
  15   1   2       19.37       20.51     18.61 o 
  16   1   2       48.98       54.52     50.13 o 
  17   1   2       30.22        8.70     16.16 o 
 -16   2   2       22.71       39.91     20.45 o 
 -15   2   2       13.73       11.92     13.30 o 
 -14   2   2      295.63      289.79     24.05 o 
 -13   2   2        0.03        2.43     12.43 o 
 -12   2   2      163.34      179.94     18.07 o 
 -11   2   2       42.33       34.01     16.47 o 
 -10   2   2      339.60      331.27     18.90 o 
  -9   2   2       72.26       69.76      9.12 o 
  -8   2   2      148.55      142.06      9.71 o 
  -7   2   2     1399.15     1430.99     27.91 o 
  -6   2   2     2046.15     1900.81     20.57 o 
  -5   2   2     1501.99     1467.45     37.64 o 
  -4   2   2      224.95      225.73      5.10 o 
  -3   2   2     5710.56     5598.65     85.24 o 
  -2   2   2     3977.22     3358.32     71.27 o 
  -1   2   2     1102.10      790.26     21.77 o 
   0   2   2      424.97      502.20     45.67 o 
   1   2   2      162.96      178.96      8.02 o 
   2   2   2      139.93      110.20      6.08 o 
   3   2   2     1831.22     2020.35     62.81 o 
   4   2   2      936.07      850.28     27.10 o 
   5   2   2       76.65       66.45      5.95 o 
   6   2   2      956.16      932.65     24.47 o 
   7   2   2      521.91      530.53     14.88 o 
   8   2   2      334.79      310.39     13.25 o 
   9   2   2       11.42       11.58      7.10 o 
  10   2   2      418.48      409.16     16.45 o 
  11   2   2      905.11      851.33     30.14 o 
  12   2   2       10.54       -4.87     11.84 o 
  13   2   2       99.88       99.57     15.38 o 
  14   2   2       74.80       68.51     16.56 o 
  15   2   2        7.29        5.61     14.25 o 
  16   2   2      185.99      210.14     55.15 o 
 -16   3   2      232.84      307.01     55.77 o 
 -15   3   2      518.72      496.92     48.18 o 
 -14   3   2      213.19      208.61     34.78 o 
 -13   3   2        7.67       -0.72     11.55 o 
 -12   3   2      148.95      155.92     20.70 o 
 -11   3   2      793.25      897.33     38.39 o 
 -10   3   2      395.55      408.48     16.59 o 
  -9   3   2       19.63       13.68      7.68 o 
  -8   3   2      676.40      554.10     16.70 o 
  -7   3   2     2222.94     2257.73     20.88 o 
  -6   3   2     3618.24     4282.56     45.91 o 
  -5   3   2     4910.24     5756.81     55.17 o 
  -4   3   2     2372.97     2474.87     23.93 o 
  -3   3   2      149.70      182.79      4.41 o 
  -2   3   2      187.00      133.50      4.43 o 
  -1   3   2     1255.72     1482.02     12.32 o 
   0   3   2     1386.09     1485.71     27.68 o 
   1   3   2    16591.99    17639.78    112.23 o 
   2   3   2    15196.41    16263.25    117.59 o 
   3   3   2     6973.13     7271.66     70.11 o 
   4   3   2      431.11      416.47      8.01 o 
   5   3   2     1633.97     1843.23     20.79 o 
   6   3   2       73.13       53.23      6.04 o 
   7   3   2        6.28        0.79      4.42 o 
   8   3   2      561.35      603.83     12.76 o 
   9   3   2       66.02       72.25      9.38 o 
  10   3   2       55.92       87.75     10.82 o 
  11   3   2        0.11        2.36      9.33 o 
  12   3   2       81.32       67.37     13.87 o 
  13   3   2      350.67      321.60     21.63 o 
  14   3   2      232.42      273.51     21.87 o 
  15   3   2      730.66      687.96     37.48 o 
  16   3   2       34.49       76.26     40.56 o 
 -14   4   2       15.36       -9.53     20.40 o 
 -13   4   2       23.05       16.74     12.88 o 
 -12   4   2       17.88       28.88     13.14 o 
 -11   4   2       21.12       21.82      9.49 o 
 -10   4   2      248.63      268.97     16.08 o 
  -9   4   2       16.39       22.47     10.00 o 
  -8   4   2      393.49      377.41     21.81 o 
  -7   4   2     1059.86     1049.79     17.96 o 
  -6   4   2       36.57       25.36      5.39 o 
  -5   4   2      221.63      214.65      8.48 o 
  -4   4   2      323.30      358.49      6.99 o 
  -3   4   2     7604.30     7340.27     76.68 o 
  -2   4   2      118.90      132.60      5.09 o 
  -1   4   2       65.72      110.69     15.36 o 
   0   4   2       96.01      110.27      5.71 o 
   1   4   2     1299.22     1224.27     23.67 o 
   2   4   2       17.27       18.67      4.60 o 
   3   4   2        1.24       14.36      4.54 o 
   4   4   2       48.72       40.68      5.05 o 
   5   4   2        1.15       19.32      6.60 o 
   6   4   2      367.16      382.44     13.46 o 
   7   4   2      465.04      414.34     14.48 o 
   8   4   2       20.25       31.55     11.66 o 
   9   4   2       92.61       69.61     14.14 o 
  10   4   2       75.61       72.50     14.09 o 
  11   4   2       82.05       75.50     15.72 o 
  12   4   2        5.51      -16.05     19.32 o 
  14   4   2        1.30       -3.69     21.67 o 
  15   4   2       38.33      -12.40     23.30 o 
 -14   5   2       70.88       71.60     29.26 o 
 -13   5   2       38.62       53.25     27.38 o 
 -12   5   2        4.70       65.47     27.09 o 
 -11   5   2       66.30      132.80     29.19 o 
 -10   5   2        0.75       47.78     18.03 o 
  -9   5   2      490.85      516.01     27.94 o 
  -8   5   2      111.19       99.34     16.59 o 
  -7   5   2      102.18       90.17     16.11 o 
  -6   5   2      217.63      212.36     18.99 o 
  -5   5   2      498.67      481.03     24.08 o 
  -4   5   2        4.69        8.50     10.51 o 
  -3   5   2      729.25      700.35     20.77 o 
  -2   5   2      102.61       97.71     12.89 o 
  -1   5   2      112.76       98.61     10.41 o 
   0   5   2        2.84        7.36      8.26 o 
   1   5   2     2285.20     2328.14     72.15 o 
   2   5   2       41.50       30.23      8.89 o 
   3   5   2     1715.63     1734.54     39.56 o 
   4   5   2        0.62        6.66     10.60 o 
   5   5   2      137.30      120.60     15.72 o 
   6   5   2       65.64       69.83     14.19 o 
   7   5   2      170.48      155.81     12.77 o 
   8   5   2      140.29      163.09     16.29 o 
   9   5   2      334.38      346.50     18.92 o 
  10   5   2      165.39      118.67     15.05 o 
  11   5   2        7.61       13.09     11.89 o 
  12   5   2      232.53      217.56     17.75 o 
  13   5   2      142.26      140.74     19.53 o 
  14   5   2        7.92      -10.53     19.71 o 
 -13   6   2      387.09      328.55     40.71 o 
 -12   6   2       20.73       53.79     26.49 o 
 -11   6   2      360.00      445.65     42.46 o 
 -10   6   2       10.94       26.91     22.14 o 
  -9   6   2      181.94      155.32     28.33 o 
  -8   6   2      381.10      369.86     25.78 o 
  -7   6   2     1103.51     1192.45     40.21 o 
  -6   6   2       93.68       79.24     16.95 o 
  -5   6   2     1260.08     1144.58     44.10 o 
  -4   6   2      161.13      160.75     26.24 o 
  -3   6   2      973.99     1015.92     48.24 o 
  -2   6   2       14.18       14.21     12.71 o 
  -1   6   2     2231.41     2222.12     37.68 o 
   0   6   2       50.81       31.50     10.93 o 
   1   6   2       45.30       52.65     12.18 o 
   2   6   2     1915.93     1877.93     47.36 o 
   3   6   2     2138.83     2117.39     47.48 o 
   4   6   2      211.20      264.20     21.24 o 
   5   6   2      101.50       96.33     16.41 o 
   6   6   2       37.97       61.12     16.09 o 
   7   6   2     1215.62     1339.84     64.43 o 
   8   6   2       62.86       72.62     17.32 o 
   9   6   2      375.44      389.58     26.68 o 
  10   6   2       25.52       39.08     16.55 o 
  11   6   2      798.05      776.85     37.78 o 
  12   6   2        0.97       -4.41     18.31 o 
  13   6   2       55.48       54.45     20.07 o 
 -11   7   2       89.10      108.60     31.50 o 
 -10   7   2       35.43       -1.45     24.12 o 
  -9   7   2       52.06       49.51     26.33 o 
  -8   7   2        9.60       26.70     22.98 o 
  -7   7   2        0.43        7.24     21.42 o 
  -6   7   2        4.03       -8.37     21.78 o 
  -5   7   2        1.26       32.69     22.37 o 
  -4   7   2       62.82       23.44     20.95 o 
  -3   7   2        3.69       13.28     21.38 o 
  -2   7   2      163.90      121.50     27.33 o 
  -1   7   2      304.93      282.15     24.35 o 
   0   7   2      109.25       80.76     13.80 o 
   1   7   2      205.72      201.41     17.65 o 
   2   7   2      325.41      328.85     47.36 o 
   3   7   2      397.43      395.82     27.48 o 
   4   7   2       29.77        6.78     15.20 o 
   5   7   2        2.58       12.35     20.57 o 
   6   7   2        6.40        4.39     15.35 o 
   7   7   2        0.61        9.53     15.83 o 
   8   7   2        1.86       27.69     22.68 o 
   9   7   2        6.81      -13.85     17.72 o 
  10   7   2        0.52      -16.35     18.52 o 
  11   7   2       21.87       14.23     17.95 o 
  -8   8   2      149.48      125.20     31.09 o 
  -7   8   2       63.36       89.98     30.73 o 
  -6   8   2      224.11      241.03     35.44 o 
  -5   8   2        0.37       -3.40     21.41 o 
  -4   8   2       21.76       32.86     23.80 o 
  -3   8   2        0.01      -21.39     24.43 o 
  -2   8   2       61.05       65.30     25.54 o 
  -1   8   2      198.57      179.58     30.67 o 
   0   8   2        0.19       11.83     14.98 o 
   1   8   2       34.82       30.77     13.37 o 
   2   8   2       53.11       87.43     22.32 o 
   3   8   2       35.88       50.20     19.81 o 
   4   8   2       88.36       67.69     19.14 o 
   5   8   2      344.85      355.31     29.63 o 
   6   8   2      177.99      209.95     25.42 o 
   7   8   2        0.11       18.17     19.26 o 
   8   8   2      110.03      106.96     23.00 o 
  -4   9   2       32.96       40.98     27.14 o 
  -3   9   2        3.32       34.30     27.36 o 
  -2   9   2      619.22      673.41     52.63 o 
  -1   9   2        0.37       -7.55     24.32 o 
   0   9   2      114.72      115.74     32.46 o 
   1   9   2      150.02      199.86     32.72 o 
   2   9   2      246.05      239.89     34.24 o 
   3   9   2      326.33      384.74     42.55 o 
   4   9   2      126.24      161.80     33.36 o 
 -17   0   3        6.97       22.54     19.87 o 
 -15   0   3       36.88       38.27     20.18 o 
 -13   0   3        4.30       -3.45     16.80 o 
 -11   0   3       23.28       26.49     14.11 o 
  -9   0   3       23.50       51.33     15.15 o 
  -7   0   3      191.89      207.59     18.92 o 
  -5   0   3      103.21      107.17     12.64 o 
  -3   0   3      114.07       66.83      8.83 o 
   1   0   3      160.59      111.97      4.61 o 
   3   0   3      173.48       89.99      8.63 o 
   5   0   3      258.08      211.43     14.87 o 
   7   0   3      210.17      175.25     16.32 o 
   9   0   3      121.60      111.10     17.45 o 
  11   0   3       14.94       24.73     15.32 o 
  13   0   3        8.67       18.85     17.69 o 
  15   0   3        1.67      -18.04     19.90 o 
  17   0   3       19.68       -9.08     23.85 o 
 -17   1   3       54.07       79.78     51.87 o 
 -16   1   3      137.76      151.67     19.93 o 
 -15   1   3      134.59      125.92     31.63 o 
 -14   1   3      900.60      901.44     34.03 o 
 -13   1   3      196.02      210.76     20.27 o 
 -12   1   3      672.33      696.57     33.52 o 
 -11   1   3        2.32        7.75     10.03 o 
 -10   1   3        0.38        8.71      9.44 o 
  -9   1   3      555.27      562.31     21.29 o 
  -8   1   3      268.18      266.40     27.45 o 
  -7   1   3     2537.98     2661.94     38.52 o 
  -6   1   3      578.17      591.33     17.44 o 
  -5   1   3      433.33      370.44     15.26 o 
  -4   1   3      731.30     1006.83     23.65 o 
  -3   1   3    19784.29    20458.32     65.42 o 
  -2   1   3     3840.84     3970.16     74.28 o 
  -1   1   3     1261.34     1250.69     40.81 o 
   0   1   3      179.84       90.25      4.95 o 
   1   1   3    21426.55    22371.90    223.55 o 
   2   1   3     8307.10     8493.20     50.73 o 
   3   1   3      278.06      314.12      8.19 o 
   4   1   3      168.88      132.69      7.83 o 
   5   1   3       28.88       27.80      5.94 o 
   6   1   3     3561.00     4060.75     42.43 o 
   7   1   3     5366.18     6127.27     64.71 o 
   8   1   3      443.12      568.19     19.50 o 
   9   1   3      703.46      737.69     23.59 o 
  10   1   3      238.41      219.61     19.12 o 
  11   1   3      312.43      325.73     28.96 o 
  12   1   3     4585.63     4523.44     93.60 o 
  13   1   3      912.17      920.25     32.98 o 
  14   1   3       61.66       51.90     19.93 o 
  15   1   3       70.29       61.81     15.05 o 
  16   1   3       35.97      -19.52     19.52 o 
  17   1   3       38.18       19.54     22.34 o 
 -16   2   3       22.59        1.76     15.05 o 
 -15   2   3       12.76        0.91     14.53 o 
 -14   2   3      368.43      406.71     25.33 o 
 -13   2   3      251.16      263.37     21.30 o 
 -12   2   3      826.59      751.82     29.23 o 
 -11   2   3        8.57       -5.07     11.74 o 
 -10   2   3      815.12      901.11     27.98 o 
  -9   2   3       17.46        3.42     17.71 o 
  -8   2   3      450.24      432.82     14.63 o 
  -7   2   3     1979.29     2135.18     28.09 o 
  -6   2   3       77.33       66.68      7.48 o 
  -5   2   3     3925.63     4271.23     66.19 o 
  -4   2   3       17.86       27.76      2.69 o 
  -3   2   3     2850.72     2951.16     31.67 o 
  -2   2   3       49.11       28.47      3.22 o 
  -1   2   3      836.44      874.99     13.10 o 
   0   2   3      183.80      155.08      6.54 o 
   1   2   3     1637.48     1879.93     17.61 o 
   2   2   3      109.68      194.75      6.74 o 
   3   2   3     6576.37     7265.46     34.03 o 
   4   2   3     3544.41     3490.36     35.20 o 
   5   2   3     3157.39     3204.33     27.95 o 
   6   2   3     3227.16     3382.23     27.87 o 
   7   2   3      671.67      630.81     16.00 o 
   8   2   3     1526.36     1609.58     26.08 o 
   9   2   3       12.52       16.16      7.20 o 
  10   2   3     1412.30     1471.80     27.80 o 
  11   2   3      627.02      630.25     25.20 o 
  12   2   3        4.84       -5.47     11.43 o 
  13   2   3      160.33      154.53     17.21 o 
  14   2   3      594.31      572.86     28.53 o 
  15   2   3       33.16       53.27     16.98 o 
  16   2   3      421.90      394.21     27.97 o 
 -16   3   3        1.02       32.93     17.93 o 
 -15   3   3        1.43       35.33     21.89 o 
 -14   3   3        6.58       14.92     12.42 o 
 -13   3   3       35.65       20.17     12.84 o 
 -12   3   3        5.96       -0.10     11.73 o 
 -11   3   3       24.70       77.60     14.27 o 
 -10   3   3       90.03      106.68     21.69 o 
  -9   3   3        0.15       -1.89      8.28 o 
  -8   3   3       75.23       67.92      9.13 o 
  -7   3   3        5.32        6.77      5.47 o 
  -6   3   3      106.34      115.56      5.38 o 
  -5   3   3      105.25       91.49      7.29 o 
  -4   3   3       61.68       39.79      4.27 o 
  -3   3   3       79.97       64.24      2.97 o 
  -2   3   3      178.28      161.93      9.20 o 
  -1   3   3        0.83       12.73      4.03 o 
   0   3   3       75.42       78.71      6.02 o 
   1   3   3        0.09       70.03     15.85 o 
   2   3   3      322.48      338.86     17.04 o 
   3   3   3       62.31       88.79      7.13 o 
   4   3   3        5.10       14.73      4.03 o 
   5   3   3       16.19        7.98      4.67 o 
   6   3   3      421.75      369.97      9.59 o 
   7   3   3        0.27        1.60      4.68 o 
   8   3   3        2.47        1.83      5.45 o 
   9   3   3       20.95       27.68      7.51 o 
  10   3   3       61.88       40.76      8.87 o 
  11   3   3        8.06        5.93      8.97 o 
  12   3   3       15.14       22.70     12.57 o 
  13   3   3       41.71       42.87     19.14 o 
  14   3   3       11.22       38.75     24.31 o 
  15   3   3       42.06       44.05     23.35 o 
  16   3   3        0.47      -26.87     26.87 o 
 -15   4   3      172.45      140.41     26.42 o 
 -14   4   3      168.09      182.74     23.50 o 
 -13   4   3      149.05      174.34     17.81 o 
 -12   4   3      457.24      493.98     25.44 o 
 -11   4   3       38.21       34.30     12.50 o 
 -10   4   3      462.10      460.24     21.63 o 
  -9   4   3     1181.66     1160.44     37.12 o 
  -8   4   3     1145.17     1113.80     21.74 o 
  -7   4   3     1309.61     1297.96     19.55 o 
  -6   4   3        9.00       14.46      5.02 o 
  -5   4   3     1556.72     1557.85     17.77 o 
  -4   4   3     1025.04     1111.13     13.91 o 
  -3   4   3     4685.96     5205.80     58.64 o 
  -2   4   3     2656.03     2753.79     76.57 o 
  -1   4   3      963.50     1161.37     14.52 o 
   0   4   3     5659.60     6490.30     35.14 o 
   1   4   3     3042.82     3244.09     63.88 o 
   2   4   3        0.11        4.29      4.79 o 
   3   4   3      159.87      172.21      7.27 o 
   4   4   3      289.24      258.31      8.63 o 
   5   4   3     5579.05     5409.25     76.00 o 
   6   4   3     3775.13     3842.65     41.89 o 
   7   4   3     1086.21     1150.94     35.34 o 
   8   4   3      117.85      108.04     14.37 o 
   9   4   3      652.72      619.58     25.72 o 
  10   4   3      750.44      897.15     31.29 o 
  11   4   3       45.83       56.04     14.41 o 
  12   4   3       93.66      104.25     17.37 o 
  13   4   3       33.73       40.75     21.38 o 
  14   4   3      277.07      363.11     35.61 o 
  15   4   3      151.23      174.58     30.31 o 
 -14   5   3        3.03       40.02     29.14 o 
 -13   5   3      166.81      212.97     36.77 o 
 -12   5   3       72.03       86.59     28.58 o 
 -11   5   3      192.44      269.61     36.17 o 
 -10   5   3        0.85       20.59     21.88 o 
  -9   5   3       55.85       60.96     22.27 o 
  -8   5   3       81.77       94.32     23.39 o 
  -7   5   3      666.25      534.52     39.23 o 
  -6   5   3      194.25      208.64     25.29 o 
  -5   5   3      941.50      934.78     44.17 o 
  -4   5   3      150.27      168.11     14.88 o 
  -3   5   3     4125.74     4010.74    146.49 o 
  -2   5   3     1243.55     1231.10     31.96 o 
  -1   5   3     1161.03     1148.61     34.86 o 
   0   5   3       88.65       73.27     10.11 o 
   1   5   3    11871.19    11363.16    173.97 o 
   2   5   3       62.69       66.34     10.00 o 
   3   5   3      628.75      649.89     17.94 o 
   4   5   3      805.63      832.48     28.24 o 
   5   5   3     1545.99     1565.04     28.33 o 
   6   5   3      172.55      182.30     12.67 o 
   7   5   3       13.01       16.39      9.33 o 
   8   5   3        0.79        5.49      9.83 o 
   9   5   3      277.19      293.15     17.75 o 
  10   5   3      181.34      161.69     15.16 o 
  11   5   3       46.80       54.72     13.04 o 
  12   5   3      153.69      130.97     15.87 o 
  13   5   3      214.31      247.37     30.78 o 
  14   5   3       44.47       75.13     23.73 o 
 -13   6   3       41.80       48.06     28.91 o 
 -12   6   3       61.73       73.02     28.93 o 
 -11   6   3        6.67       58.25     28.71 o 
 -10   6   3        2.31       23.70     23.12 o 
  -9   6   3        2.46       25.25     23.05 o 
  -8   6   3       11.32        7.31     18.86 o 
  -7   6   3        0.00       -3.00     19.22 o 
  -6   6   3       84.89       97.26     23.37 o 
  -5   6   3      229.52      219.64     29.53 o 
  -4   6   3       35.88       76.50     23.14 o 
  -3   6   3       12.12       28.63     14.43 o 
  -2   6   3      159.46      139.92     16.71 o 
  -1   6   3      257.36      244.81     16.26 o 
   0   6   3       17.56       11.96     11.10 o 
   1   6   3      107.61      112.00     13.82 o 
   2   6   3       74.63      109.83     14.82 o 
   3   6   3      279.63      366.35     24.71 o 
   4   6   3      100.96      142.72     19.03 o 
   5   6   3       26.70       59.95     16.66 o 
   6   6   3       28.42       40.86     16.03 o 
   7   6   3       20.09       28.41     15.55 o 
   8   6   3       22.94       33.31     15.50 o 
   9   6   3       35.46       56.65     17.23 o 
  10   6   3       20.89       43.47     17.27 o 
  11   6   3       27.22       56.34     19.67 o 
  12   6   3        0.14        2.44     16.19 o 
  13   6   3        1.24      -20.22     20.22 o 
 -11   7   3      692.22      668.13     52.64 o 
 -10   7   3       92.01       77.36     26.25 o 
  -9   7   3      693.91      613.32     48.25 o 
  -8   7   3      176.71      179.17     31.01 o 
  -7   7   3       81.82       78.62     24.16 o 
  -6   7   3       94.98      106.92     25.62 o 
  -5   7   3      876.13      916.05     52.23 o 
  -4   7   3      105.61       86.72     25.35 o 
  -3   7   3      376.98      349.59     34.36 o 
  -2   7   3       18.34       24.83     15.75 o 
  -1   7   3       57.19       88.33     14.29 o 
   0   7   3        9.01       -3.13     12.24 o 
   1   7   3     2321.48     2384.89     43.71 o 
   2   7   3       93.98       79.61     17.42 o 
   3   7   3     2502.79     2407.08     86.28 o 
   4   7   3        9.01       28.27     17.63 o 
   5   7   3      303.16      342.69     26.08 o 
   6   7   3      110.18      136.62     20.08 o 
   7   7   3      761.01      692.71     34.11 o 
   8   7   3      294.03      316.43     25.75 o 
   9   7   3      269.94      271.45     33.61 o 
  10   7   3       83.66       50.10     18.33 o 
  11   7   3        8.60      -11.73     18.33 o 
  -8   8   3       77.81       91.34     30.03 o 
  -7   8   3      335.64      309.26     40.72 o 
  -6   8   3       58.30       44.31     26.30 o 
  -5   8   3      198.98      177.09     31.81 o 
  -4   8   3      281.68      254.61     35.35 o 
  -3   8   3       27.59        9.28     20.99 o 
  -2   8   3       29.10       38.33     24.74 o 
  -1   8   3       25.44        9.77     20.97 o 
   0   8   3        9.04       12.58     12.81 o 
   1   8   3       82.64       77.81     14.51 o 
   2   8   3      294.56      313.14     26.25 o 
   3   8   3       12.68       -1.14     17.68 o 
   4   8   3      197.12      176.10     38.01 o 
   5   8   3     1290.74     1186.82    119.57 o 
   6   8   3      160.06      198.88     24.16 o 
   7   8   3      131.77      135.30     26.69 o 
   8   8   3       19.89        8.70     26.35 o 
  -4   9   3        4.84      -15.33     26.34 o 
  -3   9   3        0.28       25.08     28.10 o 
  -2   9   3       12.37       32.15     26.52 o 
  -1   9   3        0.14        2.33     24.20 o 
   0   9   3        0.62       35.49     27.47 o 
   1   9   3        6.13       25.72     25.07 o 
   2   9   3        0.69      -16.95     24.66 o 
   3   9   3       22.83      112.38     39.77 o 
   4   9   3       43.70      109.37     39.71 o 
 -16   0   4       11.33       -4.97     19.62 o 
 -14   0   4      972.48      925.90     49.34 o 
 -12   0   4       67.96       39.28     15.56 o 
 -10   0   4       85.64       70.68     16.53 o 
  -8   0   4     4340.50     5276.16     81.17 o 
  -6   0   4      201.20      184.48     16.25 o 
  -4   0   4    22534.32    26134.22    127.46 o 
  -2   0   4       25.38       21.63      6.23 o 
   0   0   4      679.67      731.86     23.51 o 
   2   0   4     1142.04     1025.10     20.49 o 
   4   0   4    22278.03    24491.32    122.06 o 
   6   0   4      272.77      472.84     22.15 o 
   8   0   4     8277.00     8823.40    102.46 o 
  10   0   4      451.65      462.73     29.15 o 
  12   0   4      182.54      132.58     21.59 o 
  14   0   4     1346.57     1310.14     56.48 o 
  16   0   4     1177.14     1276.19     61.87 o 
 -17   1   4        0.03       14.53     14.78 o 
 -16   1   4       32.87       36.04     27.06 o 
 -15   1   4       61.03       42.30     15.21 o 
 -14   1   4       96.50      131.95     24.35 o 
 -13   1   4        7.06        3.13     12.81 o 
 -12   1   4       34.61       19.15     12.26 o 
 -11   1   4      197.59      180.72     16.60 o 
 -10   1   4       15.88        7.39     10.95 o 
  -9   1   4       87.34       93.61     20.56 o 
  -8   1   4     2203.40     2250.21    103.90 o 
  -7   1   4       41.72       20.01      8.89 o 
  -6   1   4      128.75      107.12      7.37 o 
  -5   1   4      846.73      684.16     10.57 o 
  -4   1   4     1318.35     1172.28     21.31 o 
  -3   1   4     1456.17     1401.74     19.73 o 
  -2   1   4     4054.73     3864.80     31.80 o 
  -1   1   4     2938.64     2374.92     32.07 o 
   0   1   4      336.32      257.72      8.09 o 
   1   1   4     1595.89     1619.64     34.60 o 
   2   1   4      139.70      131.32      4.89 o 
   3   1   4        0.97        6.97      3.65 o 
   4   1   4       96.67       46.35      6.00 o 
   5   1   4      176.69      148.66      9.14 o 
   6   1   4      580.86      574.70     17.16 o 
   7   1   4     1213.26     1272.77     26.55 o 
   8   1   4       35.89       28.78      8.70 o 
   9   1   4        4.68        7.70      8.45 o 
  10   1   4      122.07      124.78     22.61 o 
  11   1   4       51.55       62.91     29.37 o 
  12   1   4     1105.95     1147.75     36.17 o 
  13   1   4        7.63       14.36     12.79 o 
  14   1   4        5.96       -6.80     13.72 o 
  15   1   4       46.11       27.13     18.72 o 
  16   1   4       26.06       15.57     25.76 o 
 -16   2   4       18.33      -15.43     23.81 o 
 -15   2   4        2.60       13.10     14.43 o 
 -14   2   4       49.75       91.23     17.21 o 
 -13   2   4      457.92      427.63     25.38 o 
 -12   2   4      319.43      312.48     21.33 o 
 -11   2   4       22.13       23.60     11.54 o 
 -10   2   4        4.16        3.42     15.36 o 
  -9   2   4      720.30      699.92     26.77 o 
  -8   2   4       46.72       36.82     10.13 o 
  -7   2   4      632.10      601.21     20.06 o 
  -6   2   4        0.66        1.93      5.20 o 
  -5   2   4      578.09      517.35     16.56 o 
  -4   2   4      778.64      674.57     10.46 o 
  -3   2   4      102.25       75.09      6.36 o 
  -2   2   4       48.40       50.44      4.18 o 
  -1   2   4     1933.18     2056.75     24.56 o 
   0   2   4      755.04      617.47     10.58 o 
   1   2   4     1977.46     2061.32     22.84 o 
   2   2   4     3463.19     3302.97     44.99 o 
   3   2   4       15.30       10.76      4.37 o 
   4   2   4     5962.72     5282.48     96.82 o 
   5   2   4     2471.34     2217.90     72.12 o 
   6   2   4       89.71       94.82      7.66 o 
   7   2   4      180.48      199.37     10.58 o 
   8   2   4      931.83      874.82     20.34 o 
   9   2   4        8.74       -6.30      8.86 o 
  10   2   4      136.81      144.90     12.27 o 
  11   2   4        8.96       19.52     11.71 o 
  12   2   4       60.78       67.22     14.48 o 
  13   2   4        1.38        8.70     12.81 o 
  14   2   4      268.03      258.69     22.13 o 
  15   2   4       45.33       27.40     14.90 o 
  16   2   4      141.04      125.74     19.93 o 
 -16   3   4      125.96       91.29     45.90 o 
 -15   3   4        9.93        8.15     13.67 o 
 -14   3   4       29.24       26.25     13.75 o 
 -13   3   4      131.10      107.06     28.81 o 
 -12   3   4      325.74      333.77     21.34 o 
 -11   3   4       97.91       98.83     14.86 o 
 -10   3   4     1688.65     1784.52     38.81 o 
  -9   3   4      260.03      246.61     15.85 o 
  -8   3   4     1059.80     1065.07     27.10 o 
  -7   3   4        6.15        6.69      6.37 o 
  -6   3   4       29.40       40.03      6.29 o 
  -5   3   4     7378.36     7597.87     73.40 o 
  -4   3   4     1742.31     1667.49     17.75 o 
  -3   3   4      624.77      605.39      9.98 o 
  -2   3   4    14629.90    16205.73    106.04 o 
  -1   3   4     2502.77     2601.24     20.38 o 
   0   3   4     1578.56     1287.08     14.68 o 
   1   3   4       26.35       22.00      4.11 o 
   2   3   4     1208.94     1421.44     16.05 o 
   3   3   4     7114.50     8380.95     65.56 o 
   4   3   4     8940.09    10153.07    116.20 o 
   5   3   4     2386.11     2301.04     36.86 o 
   6   3   4     1923.94     1979.31     22.17 o 
   7   3   4      433.72      484.01     12.54 o 
   8   3   4     1513.58     1667.15     20.81 o 
   9   3   4     1019.37     1115.44     24.21 o 
  10   3   4      159.72      177.65     12.71 o 
  11   3   4      506.47      536.15     19.86 o 
  12   3   4     1058.65     1124.89     45.84 o 
  13   3   4      500.74      453.80     28.87 o 
  14   3   4      295.39      247.80     20.95 o 
  15   3   4      122.22       45.07     27.59 o 
  16   3   4      187.13      119.88     35.20 o 
 -15   4   4        5.38       36.01     27.04 o 
 -14   4   4        8.91       46.76     14.76 o 
 -13   4   4       12.61       -3.78     13.16 o 
 -12   4   4       65.49       77.05     30.70 o 
 -11   4   4        8.15       -0.94     11.29 o 
 -10   4   4       18.84        1.01     11.42 o 
  -9   4   4       79.27       69.02     11.53 o 
  -8   4   4      210.88      176.17     13.60 o 
  -7   4   4       21.14       23.41      6.91 o 
  -6   4   4       85.16       96.97      7.89 o 
  -5   4   4       28.77       19.46      5.23 o 
  -4   4   4      353.89      307.21      9.14 o 
  -3   4   4      144.98      135.02      6.51 o 
  -2   4   4     1243.08     1232.50     17.40 o 
  -1   4   4      298.93      222.96      8.39 o 
   0   4   4     1377.29     1319.32     30.49 o 
   1   4   4     3916.75     3574.73     63.92 o 
   2   4   4        3.85        1.77      5.14 o 
   3   4   4     1013.41      880.92     14.74 o 
   4   4   4      447.19      399.54     10.77 o 
   5   4   4     1791.70     1720.15     22.93 o 
   6   4   4      522.68      500.46     17.83 o 
   7   4   4       65.29       87.38     11.29 o 
   8   4   4      683.92      702.18     27.09 o 
   9   4   4        5.20       16.78     12.40 o 
  10   4   4       25.78       24.33     13.03 o 
  11   4   4       14.80       22.23     13.41 o 
  12   4   4        4.70        1.29     13.70 o 
  13   4   4       13.77       14.82     18.39 o 
  14   4   4       58.47       55.05     22.58 o 
  15   4   4       14.81      -12.80     23.15 o 
 -14   5   4      128.12      168.92     33.29 o 
 -13   5   4      243.67      273.18     37.55 o 
 -12   5   4      121.84      107.60     29.53 o 
 -11   5   4      490.32      448.66     42.59 o 
 -10   5   4       61.00       96.67     25.75 o 
  -9   5   4       89.12       69.80     21.31 o 
  -8   5   4       67.62       82.84     23.20 o 
  -7   5   4       13.56        0.20     18.56 o 
  -6   5   4      335.10      295.23     29.35 o 
  -5   5   4     1035.35      973.24     45.69 o 
  -4   5   4      193.55      170.22     15.11 o 
  -3   5   4      301.44      280.18     18.52 o 
  -2   5   4      330.20      277.51     17.93 o 
  -1   5   4      574.58      531.07     18.16 o 
   0   5   4        1.61        3.60      8.64 o 
   1   5   4     2137.04     2027.32     56.72 o 
   2   5   4       61.21       61.03     10.09 o 
   3   5   4      207.22      246.46     10.11 o 
   4   5   4      770.92      759.42     16.36 o 
   5   5   4      504.52      455.61     26.69 o 
   6   5   4       63.13       58.63      9.58 o 
   7   5   4      387.15      464.15     21.25 o 
   8   5   4        2.07       19.74     11.18 o 
   9   5   4       63.32       90.97     13.71 o 
  10   5   4       16.90       32.44     11.89 o 
  11   5   4       68.56       41.26     13.46 o 
  12   5   4       17.69       32.44     18.38 o 
  13   5   4      100.80      211.48     30.17 o 
  14   5   4       41.21      125.60     29.00 o 
 -13   6   4      530.30      429.19     45.86 o 
 -12   6   4       47.25       87.37     30.83 o 
 -11   6   4      499.16      550.91     46.31 o 
 -10   6   4      225.69      213.55     32.13 o 
  -9   6   4      493.37      520.34     42.29 o 
  -8   6   4        0.13        9.22     19.00 o 
  -7   6   4      144.88      106.76     24.05 o 
  -6   6   4      258.81      269.06     31.33 o 
  -5   6   4     1733.36     1542.49     61.15 o 
  -4   6   4      657.74      709.98     28.83 o 
  -3   6   4      771.21      716.47     28.93 o 
  -2   6   4       18.02       21.29     13.21 o 
  -1   6   4     4355.24     4231.56     69.29 o 
   0   6   4     1193.79     1169.92     40.82 o 
   1   6   4       35.38       53.29     12.67 o 
   2   6   4      812.90      835.25     25.81 o 
   3   6   4    10035.16    10186.81    350.24 o 
   4   6   4      588.07      583.77     27.54 o 
   5   6   4     3487.51     3681.55    101.88 o 
   6   6   4      240.70      265.64     21.69 o 
   7   6   4      247.72      231.81     21.78 o 
   8   6   4       29.31        6.33     14.75 o 
   9   6   4       46.81       93.49     24.70 o 
  10   6   4       12.43       26.43     17.67 o 
  11   6   4       42.31       54.16     18.91 o 
  12   6   4       84.78       81.94     29.94 o 
  13   6   4        8.92       27.44     34.83 o 
 -11   7   4       40.14       45.40     27.31 o 
 -10   7   4        1.51      -17.52     27.36 o 
  -9   7   4        1.61       19.58     24.75 o 
  -8   7   4        2.35       30.39     24.09 o 
  -7   7   4        0.91      -10.41     21.31 o 
  -6   7   4        2.41       -8.24     21.02 o 
  -5   7   4      409.66      444.23     40.25 o 
  -4   7   4      188.54      168.99     28.00 o 
  -3   7   4       62.39       49.78     16.51 o 
  -2   7   4       68.94       55.07     16.89 o 
  -1   7   4      497.27      521.93     29.78 o 
   0   7   4        4.02       -0.38     11.60 o 
   1   7   4      227.80      228.67     18.38 o 
   2   7   4       50.93       58.54     13.69 o 
   3   7   4       66.17       94.63     26.92 o 
   4   7   4      147.50      112.70     22.87 o 
   5   7   4       17.28       54.27     18.00 o 
   6   7   4       15.27       33.12     16.97 o 
   7   7   4      198.46      178.00     24.18 o 
   8   7   4       81.18       92.19     20.16 o 
   9   7   4      125.40      140.40     22.09 o 
  10   7   4        0.32        4.01     17.66 o 
  11   7   4       40.86       30.20     18.61 o 
  -8   8   4       94.54       75.54     30.45 o 
  -7   8   4      268.36      250.97     37.43 o 
  -6   8   4        1.24      -13.59     25.42 o 
  -5   8   4        2.88      -21.80     25.09 o 
  -4   8   4      192.55      156.49     32.26 o 
  -3   8   4       42.05       10.41     21.71 o 
  -2   8   4        8.96       24.89     16.82 o 
  -1   8   4      105.73      112.41     29.73 o 
   0   8   4        5.49        5.36     12.36 o 
   1   8   4       25.21       19.80     13.21 o 
   2   8   4       18.94       26.41     17.14 o 
   3   8   4      120.72      105.89     21.38 o 
   4   8   4      333.89      284.90     26.74 o 
   5   8   4      540.65      549.55     62.51 o 
   6   8   4       23.79       -3.33     29.97 o 
   7   8   4        0.16       -2.07     31.23 o 
  -4   9   4       84.23      109.90     31.84 o 
  -3   9   4        1.77       19.88     28.16 o 
  -2   9   4       38.87       34.70     26.77 o 
  -1   9   4      128.86      156.99     34.07 o 
   0   9   4      978.74     1021.81     62.20 o 
   1   9   4      103.57      138.41     36.40 o 
   2   9   4        9.52       47.09     32.21 o 
   3   9   4        3.95       43.69     34.54 o 
 -17   0   5        9.40       15.41     18.07 o 
 -15   0   5       36.30       23.37     17.92 o 
 -13   0   5        1.58      -17.67     18.75 o 
 -11   0   5       83.91       89.39     18.87 o 
  -9   0   5      273.71      288.74     24.11 o 
  -7   0   5       29.99       17.59     11.63 o 
  -5   0   5      621.96      594.70     23.20 o 
  -3   0   5     1500.50     1193.66     26.47 o 
  -1   0   5      644.14      481.91     15.67 o 
   1   0   5      682.97      526.70     17.96 o 
   3   0   5       49.76       17.27      7.30 o 
   5   0   5      974.37      909.81     27.90 o 
   7   0   5      295.93      233.93     18.79 o 
   9   0   5      309.98      323.44     24.26 o 
  11   0   5       50.36       29.92     15.15 o 
  13   0   5       39.44       34.41     19.48 o 
  15   0   5        2.76       23.09     20.57 o 
 -16   1   5       10.41       -5.16     18.83 o 
 -15   1   5      302.20      267.05     25.13 o 
 -14   1   5      350.72      348.87     23.81 o 
 -13   1   5      584.57      599.74     27.91 o 
 -12   1   5      368.83      387.51     22.90 o 
 -11   1   5      886.01      779.33     27.80 o 
 -10   1   5      648.79      664.31     34.40 o 
  -9   1   5      341.88      364.28     22.98 o 
  -8   1   5     2363.76     2725.38     79.18 o 
  -7   1   5     3448.85     3473.06    209.88 o 
  -6   1   5     3970.45     3817.22     80.59 o 
  -5   1   5     1441.22     1641.77     28.71 o 
  -4   1   5     8718.49     9669.56    151.78 o 
  -3   1   5      349.15      306.47     20.64 o 
  -2   1   5    11782.58    12010.62     58.73 o 
  -1   1   5     4259.70     4398.45     68.60 o 
   0   1   5     3199.37     3622.12     50.45 o 
   1   1   5      435.61      560.47     10.37 o 
   2   1   5       49.30       75.67      4.08 o 
   3   1   5     6590.29     6747.34     43.11 o 
   4   1   5      132.55      134.79      6.70 o 
   5   1   5       16.66       -1.28      5.64 o 
   6   1   5     1700.16     1692.44     28.55 o 
   7   1   5      471.34      472.94     19.17 o 
   8   1   5      678.07      701.96     21.71 o 
   9   1   5        5.75       -6.08      9.02 o 
  10   1   5       39.39       29.73     10.18 o 
  11   1   5      779.06      727.06     44.52 o 
  12   1   5      629.92      689.79     28.14 o 
  13   1   5        1.24        6.24     12.59 o 
  14   1   5       50.05       44.97     13.68 o 
  15   1   5       32.26       42.34     14.80 o 
  16   1   5       40.38       42.30     24.94 o 
 -16   2   5      151.27      137.62     19.33 o 
 -15   2   5        9.21       38.18     15.17 o 
 -14   2   5      137.77      141.49     18.18 o 
 -13   2   5      785.37      760.40     41.10 o 
 -12   2   5      320.66      280.31     20.80 o 
 -11   2   5      272.43      279.35     25.78 o 
 -10   2   5      878.80      945.02     29.11 o 
  -9   2   5     1339.89     1266.66     62.03 o 
  -8   2   5     1730.59     1858.26     68.29 o 
  -7   2   5       53.63       70.69      9.66 o 
  -6   2   5      252.04      278.72     10.15 o 
  -5   2   5      171.69      170.90     12.17 o 
  -4   2   5      233.12      249.09      7.85 o 
  -3   2   5      143.18      166.47      6.40 o 
  -2   2   5     4358.91     3783.57     82.40 o 
  -1   2   5     8267.26     8138.85     55.53 o 
   0   2   5      153.80      199.17     17.69 o 
   1   2   5     4143.80     4423.60     55.95 o 
   2   2   5    29528.32    29597.70    203.10 o 
   3   2   5      476.58      329.15      8.66 o 
   4   2   5    10694.76    11172.09    104.56 o 
   5   2   5     6394.75     7087.87     43.02 o 
   6   2   5     3477.15     3823.83     34.36 o 
   7   2   5     1059.29     1138.66     20.55 o 
   8   2   5      939.26      986.98     27.76 o 
   9   2   5     1225.05     1209.28     30.12 o 
  10   2   5      182.78      151.81     11.80 o 
  11   2   5       54.90       43.45     12.01 o 
  12   2   5      866.79      809.95     29.69 o 
  13   2   5      314.93      220.65     19.36 o 
  14   2   5      806.49      751.31     32.68 o 
  15   2   5        9.00       -2.37     21.25 o 
  16   2   5      241.91      278.46     38.64 o 
 -16   3   5       11.72       -4.66     16.70 o 
 -15   3   5        1.83       26.76     46.03 o 
 -14   3   5        3.53        2.94     21.25 o 
 -13   3   5       14.62       29.19     13.42 o 
 -12   3   5        2.22       10.48     12.89 o 
 -11   3   5       22.36       -4.27     11.94 o 
 -10   3   5        6.31       11.45     11.48 o 
  -9   3   5       15.27       13.28     12.52 o 
  -8   3   5       42.50       36.38     10.17 o 
  -7   3   5       28.08       27.28      9.09 o 
  -6   3   5      183.72      194.41      9.00 o 
  -5   3   5       53.25       64.88      5.31 o 
  -4   3   5        3.57        4.09      4.29 o 
  -3   3   5       21.41       11.03      3.74 o 
  -2   3   5       57.49       78.54      7.45 o 
  -1   3   5       10.89        1.72      5.18 o 
   0   3   5        5.30       12.69      4.39 o 
   1   3   5       47.43       20.28      4.71 o 
   2   3   5       69.38       55.49      6.17 o 
   3   3   5        4.30       16.65      4.28 o 
   4   3   5       70.67       95.14      7.98 o 
   5   3   5       79.22       50.33      7.20 o 
   6   3   5      171.45      161.88      8.49 o 
   7   3   5       59.55       56.10      6.66 o 
   8   3   5       22.55       19.48      6.32 o 
   9   3   5       19.41       17.06      8.55 o 
  10   3   5      188.43      176.72     13.24 o 
  11   3   5       43.62       35.00     10.46 o 
  12   3   5       20.75       11.80     17.86 o 
  13   3   5        3.40       14.46     21.38 o 
  14   3   5       17.03        1.07     15.49 o 
  15   3   5        6.73        2.61     16.85 o 
  16   3   5        6.89       26.65     16.85 o 
 -15   4   5      111.88      157.36     23.89 o 
 -14   4   5       66.26       34.02     20.74 o 
 -13   4   5       61.42       54.59     12.89 o 
 -12   4   5      268.67      256.65     22.48 o 
 -11   4   5        4.94       -1.41     13.42 o 
 -10   4   5       39.53       36.36     12.71 o 
  -9   4   5     1089.22     1133.48     26.40 o 
  -8   4   5      194.79      166.16     12.54 o 
  -7   4   5      593.21      511.81     14.49 o 
  -6   4   5      141.46      128.90      8.29 o 
  -5   4   5     1446.77     1410.60     17.94 o 
  -4   4   5      124.17      185.31      7.20 o 
  -3   4   5      323.71      316.36      8.26 o 
  -2   4   5     1330.41     1591.09     27.30 o 
  -1   4   5     3895.75     3873.98     28.88 o 
   0   4   5     3237.94     3660.97     28.11 o 
   1   4   5      509.25      739.07     18.68 o 
   2   4   5       30.67        9.96      5.19 o 
   3   4   5     6597.53     7060.91    116.42 o 
   4   4   5     2167.97     2239.85     25.18 o 
   5   4   5     1159.50     1270.66     29.93 o 
   6   4   5     2706.32     2543.85     34.83 o 
   7   4   5      887.36      909.06     22.64 o 
   8   4   5     4182.87     4429.88     60.94 o 
   9   4   5        0.91        7.43     11.94 o 
  10   4   5        1.54       12.67     21.44 o 
  11   4   5        6.39       23.86     13.39 o 
  12   4   5      390.92      409.67     25.64 o 
  13   4   5       32.67       25.74     19.68 o 
  14   4   5       70.48       62.06     22.54 o 
  15   4   5      271.67      321.48     35.32 o 
 -14   5   5       20.02       96.14     31.98 o 
 -13   5   5       55.74      134.80     33.29 o 
 -12   5   5      335.07      312.86     39.32 o 
 -11   5   5     1557.35     1542.95     68.34 o 
 -10   5   5       72.99       77.24     26.52 o 
  -9   5   5       50.80       55.36     22.73 o 
  -8   5   5      255.99      245.39     29.88 o 
  -7   5   5      204.75      188.42     27.50 o 
  -6   5   5      480.11      475.32     34.58 o 
  -5   5   5     1846.31     1772.08     60.86 o 
  -4   5   5       66.35       56.19     12.10 o 
  -3   5   5      346.78      377.31     20.15 o 
  -2   5   5      159.77      143.23     14.65 o 
  -1   5   5      695.36      671.16     19.65 o 
   0   5   5      279.81      264.47     14.10 o 
   1   5   5        3.32        9.19      9.11 o 
   2   5   5      538.17      536.20     17.37 o 
   3   5   5      202.90      219.13      9.97 o 
   4   5   5       16.80       11.44      6.37 o 
   5   5   5      109.40      104.13     10.73 o 
   6   5   5        0.35        3.18      9.07 o 
   7   5   5     2093.01     2149.90     46.02 o 
   8   5   5      626.79      693.20     24.44 o 
   9   5   5       78.10       54.83     12.39 o 
  10   5   5       33.03       71.50     12.46 o 
  11   5   5        0.17       10.26     11.63 o 
  12   5   5       16.98       16.94     12.21 o 
  13   5   5       23.57       58.14     24.29 o 
  14   5   5      361.35      462.10     39.51 o 
 -12   6   5       38.49      106.04     32.93 o 
 -11   6   5        0.00       32.73     26.81 o 
 -10   6   5       17.78       24.05     23.71 o 
  -9   6   5       12.66       59.10     24.95 o 
  -8   6   5        0.59       -8.24     20.32 o 
  -7   6   5       16.54       11.50     20.07 o 
  -6   6   5        0.24       37.07     22.88 o 
  -5   6   5      126.06      112.53     24.93 o 
  -4   6   5      203.00      226.88     30.13 o 
  -3   6   5       23.39       32.61     14.40 o 
  -2   6   5       54.65       56.85     15.26 o 
  -1   6   5        4.10       23.51     12.70 o 
   0   6   5      110.57       98.02     13.23 o 
   1   6   5        0.35       90.38     15.09 o 
   2   6   5        3.63       29.73     13.29 o 
   3   6   5       47.41      115.52     31.62 o 
   4   6   5      102.28      130.77     19.00 o 
   5   6   5      295.28      294.90     23.29 o 
   6   6   5        1.04       22.41     15.18 o 
   7   6   5        3.04       -1.33     13.79 o 
   8   6   5       14.11        8.78     13.74 o 
   9   6   5       98.06       87.36     18.54 o 
  10   6   5        6.67       16.49     16.77 o 
  11   6   5        0.00       15.05     33.70 o 
  12   6   5        9.03        0.22     16.57 o 
 -11   7   5      285.13      288.53     38.91 o 
 -10   7   5       15.55       -6.21     21.53 o 
  -9   7   5       91.72       65.38     26.85 o 
  -8   7   5       44.81       61.80     24.99 o 
  -7   7   5       17.28       42.80     23.05 o 
  -6   7   5       41.26       29.04     22.41 o 
  -5   7   5      518.86      552.73     43.52 o 
  -4   7   5      815.72      742.43     47.49 o 
  -3   7   5       15.73        6.53     14.83 o 
  -2   7   5      681.36      630.04     37.18 o 
  -1   7   5     2397.02     2301.52     53.87 o 
   0   7   5      473.98      514.48     22.51 o 
   1   7   5       80.37       55.67     13.52 o 
   2   7   5      220.23      206.21     17.41 o 
   3   7   5       61.65       45.44     16.92 o 
   4   7   5      236.83      219.07     21.69 o 
   5   7   5      972.63      883.45     36.61 o 
   6   7   5      283.55      302.88     25.00 o 
   7   7   5      691.67      687.17     33.90 o 
   8   7   5      462.39      438.64     29.43 o 
   9   7   5       95.52      122.16     36.60 o 
  10   7   5       57.82       65.06     31.44 o 
  11   7   5      211.97      291.50     43.93 o 
  -8   8   5        1.92       10.18     25.54 o 
  -7   8   5      156.91      169.27     34.70 o 
  -6   8   5        2.54      -25.95     26.04 o 
  -5   8   5        1.01      -25.22     25.22 o 
  -4   8   5       46.85       57.12     27.25 o 
  -3   8   5       55.13       18.59     23.13 o 
  -2   8   5       58.64       71.82     20.47 o 
  -1   8   5      136.31      133.66     20.42 o 
   0   8   5       22.41       14.68     16.69 o 
   1   8   5      348.39      328.16     26.77 o 
   2   8   5      272.40      266.65     36.30 o 
   3   8   5      862.80      938.08     60.75 o 
   4   8   5      301.04      350.34     43.10 o 
   5   8   5       31.52       93.63     36.92 o 
   6   8   5       33.39       46.13     32.32 o 
   7   8   5      213.32      257.92     43.57 o 
   8   8   5        0.95       13.58     30.90 o 
  -3   9   5        0.86       -3.71     26.98 o 
  -2   9   5        8.04       12.88     25.61 o 
  -1   9   5        0.43        6.97     25.04 o 
   0   9   5       81.60      189.28     48.04 o 
   1   9   5        4.90       53.68     34.72 o 
   2   9   5       17.74       16.35     30.74 o 
   3   9   5        0.02      -21.52     31.51 o 
 -16   0   6      177.68      102.90     24.14 o 
 -14   0   6      197.44      166.95     26.84 o 
 -12   0   6      106.75       97.01     21.91 o 
 -10   0   6      231.01      212.61     23.67 o 
  -8   0   6     4917.88     5808.01     87.14 o 
  -6   0   6    29290.10    31940.07    176.27 o 
  -4   0   6     8070.97     8660.77     78.05 o 
  -2   0   6   345097.88   359788.84    447.12 o 
   0   0   6    90205.63    92707.65   1774.48 o 
   2   0   6    33932.35    33278.78    206.39 o 
   4   0   6    10856.82    12028.22     90.07 o 
   6   0   6      273.92      414.13     21.63 o 
   8   0   6     1721.84     1684.25     46.46 o 
  10   0   6     1658.12     1637.46     51.37 o 
  12   0   6      510.20      524.34     35.03 o 
  14   0   6      215.30      215.56     27.47 o 
  16   0   6      172.73      150.15     27.72 o 
 -16   1   6        0.05       -6.99     15.34 o 
 -15   1   6       56.96       64.35     31.93 o 
 -14   1   6       56.83       58.08     18.99 o 
 -13   1   6      100.47      118.35     25.43 o 
 -12   1   6      430.31      424.80     24.20 o 
 -11   1   6       77.75       95.87     19.56 o 
 -10   1   6       66.10       46.96     11.98 o 
  -9   1   6      206.54      173.79     15.48 o 
  -8   1   6      437.22      397.42     19.70 o 
  -7   1   6        3.10        8.20      5.15 o 
  -6   1   6     3601.82     3436.11     59.22 o 
  -5   1   6      528.28      533.61     16.94 o 
  -4   1   6     1752.15     1809.59     52.64 o 
  -3   1   6     1679.85     1565.88     22.50 o 
  -2   1   6     1700.86     1552.36     36.55 o 
  -1   1   6       10.56        9.36      2.93 o 
   0   1   6     1068.54     1118.43     16.18 o 
   1   1   6      508.33      513.70      8.55 o 
   2   1   6     2277.36     2012.00     32.98 o 
   3   1   6     1865.85     1689.25     39.83 o 
   4   1   6      390.26      397.94     10.73 o 
   5   1   6       63.78       65.53      6.55 o 
   6   1   6     1299.13     1056.28     23.21 o 
   7   1   6     1054.14     1048.30     25.22 o 
   8   1   6       40.90       30.26      8.89 o 
   9   1   6        5.10       -2.10      8.93 o 
  10   1   6       76.38       59.18     11.96 o 
  11   1   6     1111.63     1144.85     41.59 o 
  12   1   6       10.82        5.61     13.82 o 
  13   1   6       14.88       -0.12     12.57 o 
  14   1   6        2.44        1.10     18.52 o 
  15   1   6       14.68       -2.41     25.71 o 
  16   1   6        5.80       11.94     19.38 o 
 -16   2   6       78.11      109.84     19.54 o 
 -15   2   6        0.07       -8.17     14.10 o 
 -14   2   6       50.45       41.71     14.84 o 
 -13   2   6      166.33      187.61     19.03 o 
 -12   2   6      291.52      324.69     28.22 o 
 -11   2   6     1022.68      986.06     32.36 o 
 -10   2   6      358.05      337.25     20.22 o 
  -9   2   6     1074.44     1119.51     30.21 o 
  -8   2   6     3483.60     3648.36    122.39 o 
  -7   2   6      781.38      763.53     19.66 o 
  -6   2   6        0.38       -3.12      5.96 o 
  -5   2   6      841.86      873.67     24.30 o 
  -4   2   6      890.57      818.59     13.97 o 
  -3   2   6      349.41      335.40      9.94 o 
  -2   2   6     1156.27      902.25     15.22 o 
  -1   2   6        0.40       31.17      6.08 o 
   0   2   6      319.46      246.57     16.80 o 
   1   2   6       23.48       24.15      3.30 o 
   2   2   6     3347.87     2963.29     19.35 o 
   3   2   6      919.81     1045.97     15.38 o 
   4   2   6     2263.18     2446.11     62.97 o 
   5   2   6      810.11      887.22     22.07 o 
   6   2   6      696.80      678.88     23.67 o 
   7   2   6       42.57       44.18      7.20 o 
   8   2   6      357.36      384.14     17.60 o 
   9   2   6     1944.39     2025.17     39.13 o 
  10   2   6      188.08      155.95     15.32 o 
  11   2   6      119.15      138.64     14.81 o 
  12   2   6      418.94      371.82     22.99 o 
  13   2   6      291.80      269.67     22.44 o 
  14   2   6      207.16      189.70     20.93 o 
  15   2   6       25.66       29.77     15.35 o 
  16   2   6       36.85       42.56     16.39 o 
 -15   3   6        1.12       31.63     22.39 o 
 -14   3   6      212.24      215.68     21.19 o 
 -13   3   6      138.98      120.28     17.12 o 
 -12   3   6      780.42      729.46     29.27 o 
 -11   3   6     1294.18     1309.34     36.07 o 
 -10   3   6      394.95      346.20     19.94 o 
  -9   3   6        3.83       15.68     10.51 o 
  -8   3   6      967.68     1023.04     48.20 o 
  -7   3   6     4273.55     4437.14     54.35 o 
  -6   3   6     1280.30     1244.30     19.24 o 
  -5   3   6      744.21      737.55     12.40 o 
  -4   3   6     2078.24     2043.70     21.81 o 
  -3   3   6      118.89      116.99      6.53 o 
  -2   3   6      184.11      173.86      7.03 o 
  -1   3   6      342.79      304.96      7.51 o 
   0   3   6      941.05     1009.83     16.35 o 
   1   3   6      888.03      980.80     23.30 o 
   2   3   6     2681.87     2504.57     17.33 o 
   3   3   6     3042.93     3215.66     22.67 o 
   4   3   6     1839.80     2235.43     20.85 o 
   5   3   6     4352.67     5000.43     44.07 o 
   6   3   6     5680.81     5619.46     42.32 o 
   7   3   6     1123.54     1232.45     21.70 o 
   8   3   6      144.11      155.31     10.78 o 
   9   3   6      768.67      779.22     20.90 o 
  10   3   6        1.52       16.01      9.02 o 
  11   3   6      731.18      681.16     22.14 o 
  12   3   6        0.44       -8.73     12.78 o 
  13   3   6      522.67      517.75     33.20 o 
  14   3   6      137.60      140.81     19.02 o 
  15   3   6       64.70       49.68     15.95 o 
 -15   4   6       14.32      -16.67     19.43 o 
 -14   4   6        0.31      -14.46     14.46 o 
 -13   4   6       28.41       40.71     19.12 o 
 -12   4   6        5.44       18.46     19.53 o 
 -11   4   6       98.50       84.38     14.89 o 
 -10   4   6      392.32      389.51     18.93 o 
  -9   4   6      430.18      454.49     19.10 o 
  -8   4   6       54.19       67.61     10.34 o 
  -7   4   6      466.17      470.37     16.46 o 
  -6   4   6       13.37       18.57      6.76 o 
  -5   4   6       14.30       17.85      6.75 o 
  -4   4   6      140.47      138.65      6.80 o 
  -3   4   6     1418.60     1311.86     21.89 o 
  -2   4   6       87.98       79.78      7.44 o 
  -1   4   6       55.76       61.16      7.06 o 
   0   4   6      558.04      533.69     12.15 o 
   1   4   6     1311.39     1199.48     18.89 o 
   2   4   6      167.99      118.74      7.84 o 
   3   4   6       82.18      101.76      7.44 o 
   4   4   6       41.10       39.11      5.94 o 
   5   4   6       28.09       38.97      9.79 o 
   6   4   6      405.91      387.40     16.09 o 
   7   4   6       73.40       62.88     10.97 o 
   8   4   6      116.70      115.40     15.61 o 
   9   4   6        7.09       17.21     12.44 o 
  10   4   6        0.34       10.02     13.07 o 
  11   4   6       69.36       89.54     26.56 o 
  12   4   6       18.32       19.26     24.08 o 
  13   4   6        7.23       30.65     23.56 o 
  14   4   6        0.06       50.58     24.03 o 
  15   4   6       65.31      182.89     34.12 o 
 -14   5   6        0.12       75.84     32.72 o 
 -13   5   6       83.26      132.78     32.79 o 
 -12   5   6      134.82      176.82     33.94 o 
 -11   5   6      465.55      449.55     43.33 o 
 -10   5   6        8.08       23.58     22.85 o 
  -9   5   6       11.17       30.49     21.95 o 
  -8   5   6      262.34      159.68     29.84 o 
  -7   5   6       87.30       75.68     23.18 o 
  -6   5   6      224.86      233.43     28.39 o 
  -5   5   6      250.64      281.20     28.59 o 
  -4   5   6      174.38      157.83     15.28 o 
  -3   5   6       11.37       19.06     11.13 o 
  -2   5   6        0.68        6.56     10.61 o 
  -1   5   6        5.30       11.95     10.88 o 
   0   5   6       57.42       44.18      7.42 o 
   1   5   6       72.16       66.13      7.81 o 
   2   5   6      205.03      212.20     10.64 o 
   3   5   6        2.42       13.29      8.07 o 
   4   5   6      286.42      303.33     13.96 o 
   5   5   6      855.24      875.50     30.12 o 
   6   5   6      203.74      205.03     13.70 o 
   7   5   6     1974.55     1873.46     74.97 o 
   8   5   6     1273.26     1271.51     64.05 o 
   9   5   6      228.69      201.36     16.77 o 
  10   5   6       23.77       27.45     12.48 o 
  11   5   6      123.56      137.04     15.76 o 
  12   5   6        3.12       12.74     13.07 o 
  13   5   6       34.01       19.31     19.58 o 
  14   5   6      211.80      262.69     33.71 o 
 -12   6   6       18.94       66.90     30.29 o 
 -11   6   6      407.32      391.26     41.48 o 
 -10   6   6        0.31        0.79     20.27 o 
  -9   6   6       92.51      108.77     26.43 o 
  -8   6   6      174.54      150.88     26.72 o 
  -7   6   6      130.05      134.93     25.01 o 
  -6   6   6      726.24      646.84     42.72 o 
  -5   6   6     1084.49      970.33     50.54 o 
  -4   6   6     2115.53     2109.62     71.29 o 
  -3   6   6     2531.78     2741.46    129.49 o 
  -2   6   6     1312.62     1329.06    152.89 o 
  -1   6   6       33.28       43.30     19.27 o 
   0   6   6      524.91      516.35     20.81 o 
   1   6   6    10769.55    10714.69    183.87 o 
   2   6   6     2402.20     2631.40     60.74 o 
   3   6   6      162.99      212.38     43.99 o 
   4   6   6     1140.32     1198.51     36.62 o 
   5   6   6      438.22      468.20     25.46 o 
   6   6   6        0.67        6.47     13.34 o 
   7   6   6      161.06      183.66     30.33 o 
   8   6   6       34.22       45.08     15.99 o 
   9   6   6      428.28      396.30     27.10 o 
  10   6   6      149.16      138.97     37.66 o 
  11   6   6       63.89       65.76     29.22 o 
  12   6   6        3.73      -31.87     31.87 o 
 -10   7   6        0.67      -25.32     26.08 o 
  -9   7   6        0.23        9.77     23.78 o 
  -8   7   6        2.69       17.25     22.24 o 
  -7   7   6       24.47       14.80     20.69 o 
  -6   7   6       16.91       12.92     21.83 o 
  -5   7   6        0.21        5.22     21.50 o 
  -4   7   6       42.82       42.02     22.60 o 
  -3   7   6      139.66      141.88     19.03 o 
  -2   7   6        6.14        2.59     16.22 o 
  -1   7   6       96.32      101.62     19.35 o 
   0   7   6      262.76      243.73     17.91 o 
   1   7   6      154.58      131.81     19.25 o 
   2   7   6        1.05       -0.48     16.03 o 
   3   7   6       82.46       70.12     27.97 o 
   4   7   6        4.50       -3.70     23.82 o 
   5   7   6      287.75      318.25     39.36 o 
   6   7   6       65.55       59.90     27.23 o 
   7   7   6        6.87       24.32     27.87 o 
   8   7   6        9.52       -5.33     24.79 o 
   9   7   6       70.55       72.05     32.48 o 
  10   7   6        0.01       -7.88     30.76 o 
  -8   8   6       57.59       45.49     28.23 o 
  -7   8   6      181.03      245.24     34.16 o 
  -6   8   6       13.22       -0.52     24.77 o 
  -5   8   6        0.11      -24.12     24.12 o 
  -4   8   6      108.97      102.34     28.82 o 
  -3   8   6       80.12       58.95     25.85 o 
  -2   8   6       11.74        7.84     18.27 o 
  -1   8   6        0.79       -7.16     31.47 o 
   0   8   6       11.80       16.18     16.89 o 
   1   8   6      371.52      396.15     29.06 o 
   2   8   6      103.34      126.61     30.86 o 
   3   8   6      409.11      500.26     50.07 o 
   4   8   6      114.46      174.29     36.98 o 
   5   8   6       70.52      115.18     35.35 o 
   6   8   6        5.29       69.14     34.02 o 
   7   8   6      220.81      294.97     43.60 o 
   8   8   6       89.99      174.16     43.73 o 
  -2   9   6       11.11       25.66     25.59 o 
  -1   9   6        0.91       25.57     44.27 o 
   0   9   6        0.50       26.15     20.24 o 
   1   9   6       12.22      -11.54     32.98 o 
   2   9   6      107.01       52.77     31.98 o 
 -15   0   7       44.32       55.46     21.54 o 
 -13   0   7      293.32      356.02     33.05 o 
 -11   0   7        3.74       -7.00     16.68 o 
  -9   0   7      442.19      434.95     30.02 o 
  -7   0   7      341.57      283.85     22.68 o 
  -5   0   7      222.00      190.34     17.39 o 
  -3   0   7      581.50      692.44     23.74 o 
  -1   0   7     1900.88     2215.48     36.49 o 
   1   0   7      335.41      299.43      8.44 o 
   3   0   7        5.76       28.68      8.14 o 
   5   0   7      707.22      638.44     26.37 o 
   7   0   7       58.21       28.34     12.94 o 
   9   0   7      211.60      229.28     22.90 o 
  11   0   7       36.03       23.92     15.00 o 
  13   0   7        4.50      -19.58     19.58 o 
  15   0   7        0.36      -19.56     20.66 o 
 -16   1   7       15.93       58.35     54.14 o 
 -15   1   7        3.48       19.28     31.97 o 
 -14   1   7      347.09      344.11     24.03 o 
 -13   1   7      141.74      113.77     17.01 o 
 -12   1   7     1533.02     1555.41     40.74 o 
 -11   1   7      228.07      180.39     17.58 o 
 -10   1   7       20.22       17.24     11.33 o 
  -9   1   7     2153.35     2439.61     60.49 o 
  -8   1   7     4913.29     5113.91    195.22 o 
  -7   1   7      388.87      390.81     18.46 o 
  -6   1   7     7280.65     7719.32     63.06 o 
  -5   1   7     2181.50     2400.70     33.20 o 
  -4   1   7     7684.84     8324.40     65.46 o 
  -3   1   7      423.42      463.31     29.41 o 
  -2   1   7     1482.26     1719.10     24.34 o 
  -1   1   7     1934.43     2058.42     25.76 o 
   0   1   7    22015.93    22430.69    141.17 o 
   1   1   7     1614.17     1535.23     28.30 o 
   2   1   7     7927.49     8093.58     68.77 o 
   3   1   7      263.48      278.94      8.98 o 
   4   1   7     9252.56     9537.71     59.57 o 
   5   1   7        4.57        1.78      5.07 o 
   6   1   7     1889.87     1764.86     29.91 o 
   7   1   7      172.90      186.82     12.61 o 
   8   1   7       10.96       11.39      8.19 o 
   9   1   7      264.20      255.76     15.88 o 
  10   1   7      936.47      939.60     29.34 o 
  11   1   7     2099.14     2163.06     44.78 o 
  12   1   7       49.38       48.76     15.26 o 
  13   1   7       13.79       10.89     15.09 o 
  14   1   7       33.17       40.72     36.18 o 
  15   1   7       34.81       46.32     47.24 o 
  16   1   7       57.62       30.12     30.28 o 
 -16   2   7      421.78      416.55     27.96 o 
 -15   2   7       17.54       -0.10     13.81 o 
 -14   2   7      372.61      397.24     30.46 o 
 -13   2   7      129.36      154.80     26.08 o 
 -12   2   7      220.39      210.45     18.66 o 
 -11   2   7      150.21      158.87     16.85 o 
 -10   2   7     1378.11     1362.56     35.17 o 
  -9   2   7     1910.50     2149.19     77.03 o 
  -8   2   7     2437.51     2507.00    113.19 o 
  -7   2   7      744.65      725.54     15.24 o 
  -6   2   7      816.87      748.30     16.26 o 
  -5   2   7     3833.82     3954.32     34.18 o 
  -4   2   7     5134.01     5061.33     38.04 o 
  -3   2   7      306.72      296.59      9.88 o 
  -2   2   7       17.09       11.60      4.40 o 
  -1   2   7     6513.21     6718.38     55.72 o 
   0   2   7      535.66      515.49     15.47 o 
   1   2   7      259.10      255.92      6.27 o 
   2   2   7     1862.18     2133.23     17.15 o 
   3   2   7     4242.38     4402.86     38.72 o 
   4   2   7     4173.26     4471.57     34.02 o 
   5   2   7      253.88      244.41      9.91 o 
   6   2   7      326.23      345.29     11.96 o 
   7   2   7      402.22      398.71     13.76 o 
   8   2   7     2607.42     2587.57     40.66 o 
   9   2   7     4501.04     4461.04     76.65 o 
  10   2   7      129.39       69.91     12.24 o 
  11   2   7      305.16      269.28     19.33 o 
  12   2   7       22.49       14.42     12.55 o 
  13   2   7      517.06      423.12     24.69 o 
  14   2   7       84.15       69.52     15.12 o 
  15   2   7      162.75      123.83     18.30 o 
  16   2   7       57.14       44.72     23.83 o 
 -15   3   7       14.52       27.15     21.30 o 
 -14   3   7        0.00        6.04     17.11 o 
 -13   3   7        1.14      -14.57     14.57 o 
 -12   3   7       18.03       14.60     18.55 o 
 -11   3   7       12.61       23.36     12.67 o 
 -10   3   7      205.82      172.45     16.05 o 
  -9   3   7      154.88      144.06     15.58 o 
  -8   3   7      171.07      218.70     26.21 o 
  -7   3   7      312.82      349.53     15.38 o 
  -6   3   7      514.50      523.19     12.60 o 
  -5   3   7        6.62        5.74      4.94 o 
  -4   3   7      173.62      161.50      8.12 o 
  -3   3   7        5.14        2.07      4.75 o 
  -2   3   7       30.81       30.40      5.09 o 
  -1   3   7        8.35        5.39      4.10 o 
   0   3   7        3.53       10.76      3.69 o 
   1   3   7       16.67        8.01      3.51 o 
   2   3   7       61.25       48.88      4.18 o 
   3   3   7       64.98       60.92      5.09 o 
   4   3   7       66.65       68.70      5.76 o 
   5   3   7        0.00        3.69      6.21 o 
   6   3   7      529.13      488.36     19.61 o 
   7   3   7       76.31       82.34     11.76 o 
   8   3   7       26.36       25.07      9.47 o 
   9   3   7        0.85       -2.09     10.17 o 
  10   3   7      195.45      200.15     18.76 o 
  11   3   7        3.47       23.16     12.44 o 
  12   3   7        2.53        7.06     19.00 o 
  13   3   7        0.15       21.88     30.94 o 
  14   3   7       93.06       64.21     37.97 o 
  15   3   7        0.55       26.70     24.29 o 
 -15   4   7       45.37        2.48     13.56 o 
 -14   4   7       43.57       72.32     15.74 o 
 -13   4   7       14.85       11.93     33.76 o 
 -12   4   7      160.68      142.76     23.43 o 
 -11   4   7      104.95      122.79     14.09 o 
 -10   4   7     2098.40     2036.12     37.02 o 
  -9   4   7     2990.42     3128.73    101.35 o 
  -8   4   7      629.95      690.27     22.31 o 
  -7   4   7      353.43      344.77     14.68 o 
  -6   4   7       49.63       56.96      7.56 o 
  -5   4   7     4061.43     4314.86     32.82 o 
  -4   4   7       27.18       39.60      6.91 o 
  -3   4   7      640.13      662.75     16.78 o 
  -2   4   7      280.64      301.98     11.16 o 
  -1   4   7     2453.14     2554.68     39.16 o 
   0   4   7     1289.62     1302.44     19.18 o 
   1   4   7     1051.32     1138.40     24.57 o 
   2   4   7      114.08       97.98      8.15 o 
   3   4   7      218.37      231.72      9.35 o 
   4   4   7      148.29      150.33      8.37 o 
   5   4   7      365.28      329.59     11.78 o 
   6   4   7     1532.20     1593.05     28.61 o 
   7   4   7     1527.05     1364.36     51.39 o 
   8   4   7        3.36       10.10     12.76 o 
   9   4   7     1491.61     1480.23     38.77 o 
  10   4   7        0.27       12.95     13.31 o 
  11   4   7      245.10      250.18     21.00 o 
  12   4   7       16.16       10.25     14.74 o 
  13   4   7      374.71      391.76     36.41 o 
  14   4   7       14.51       21.57     23.70 o 
  15   4   7      746.18      875.39     53.54 o 
 -14   5   7        8.11       50.07     30.72 o 
 -13   5   7       24.68       58.54     28.16 o 
 -12   5   7      432.92      451.94     44.16 o 
 -11   5   7      656.36      622.35     47.87 o 
 -10   5   7       18.06       23.46     22.15 o 
  -9   5   7      434.06      482.12     39.50 o 
  -8   5   7        5.73       -9.67     21.06 o 
  -7   5   7      139.03      149.23     26.27 o 
  -6   5   7      134.57       86.04     22.03 o 
  -5   5   7      217.70      276.05     28.69 o 
  -4   5   7      313.19      286.49     19.25 o 
  -3   5   7      103.47       92.86     13.80 o 
  -2   5   7        0.01        0.04      7.87 o 
  -1   5   7       48.83       49.05      9.01 o 
   0   5   7        5.58       20.13      7.09 o 
   1   5   7      868.23      833.54     17.75 o 
   2   5   7      104.41      120.87      9.11 o 
   3   5   7      864.19      838.37     21.06 o 
   4   5   7       90.69       74.39      9.93 o 
   5   5   7     2576.98     2521.54     36.61 o 
   6   5   7      159.66      174.83     13.32 o 
   7   5   7     1375.20     1484.90     42.30 o 
   8   5   7     1371.92     1245.34     46.46 o 
   9   5   7      902.57      878.18     33.77 o 
  10   5   7       33.25       38.30     12.69 o 
  11   5   7      306.87      322.23     20.02 o 
  12   5   7       25.04       34.74     13.57 o 
  13   5   7       36.13       39.79     30.57 o 
 -12   6   7       45.18       41.78     29.57 o 
 -11   6   7       18.58       41.37     24.14 o 
 -10   6   7        0.48       31.80     24.18 o 
  -9   6   7       73.44       73.84     26.27 o 
  -8   6   7       17.02       18.61     20.17 o 
  -7   6   7        1.74      -10.69     19.56 o 
  -6   6   7       65.33       76.19     24.46 o 
  -5   6   7       50.06       39.06     21.50 o 
  -4   6   7       10.42       53.62     24.09 o 
  -3   6   7       95.35       91.41     16.82 o 
  -2   6   7       41.51       32.79     14.43 o 
  -1   6   7       95.02       93.69     21.54 o 
   0   6   7       21.93       29.14     11.86 o 
   1   6   7      405.14      431.70     22.75 o 
   2   6   7       12.35       10.84     12.21 o 
   3   6   7      171.98      184.68     29.84 o 
   4   6   7        2.25        0.72     21.44 o 
   5   6   7       80.75       75.99     24.85 o 
   6   6   7        1.06       -4.20     20.68 o 
   7   6   7       17.21       16.98     24.94 o 
   8   6   7       28.62       42.72     25.60 o 
   9   6   7        6.55       57.84     31.07 o 
  10   6   7        0.89       26.31     27.74 o 
  11   6   7        5.97       28.77     29.88 o 
  12   6   7       11.96       14.56     27.58 o 
 -10   7   7        9.90      -27.05     27.05 o 
  -9   7   7        0.67       10.31     23.59 o 
  -8   7   7      127.23      102.41     28.26 o 
  -7   7   7       13.91        7.29     22.19 o 
  -6   7   7      178.06      160.30     30.11 o 
  -5   7   7       16.69       29.43     22.34 o 
  -4   7   7      497.46      424.52     39.06 o 
  -3   7   7      154.51      164.76     28.32 o 
  -2   7   7      102.44      103.10     17.97 o 
  -1   7   7      392.06      341.62     25.29 o 
   0   7   7     2005.50     1932.33     69.01 o 
   1   7   7        0.28        4.29     15.36 o 
   2   7   7      766.44      740.21     34.29 o 
   3   7   7     1149.22     1051.06     58.42 o 
   4   7   7      179.02      229.90     33.32 o 
   5   7   7     1617.79     1879.39     77.48 o 
   6   7   7       46.55       69.92     29.14 o 
   7   7   7       63.25      123.29     32.08 o 
   8   7   7        4.73       -1.60     24.96 o 
   9   7   7      275.02      329.06     42.18 o 
  10   7   7        2.51      -25.36     32.41 o 
  -7   8   7       59.41      123.77     32.99 o 
  -6   8   7       17.74      -26.29     26.29 o 
  -5   8   7        0.13        0.90     23.12 o 
  -4   8   7      180.40      203.76     33.16 o 
  -3   8   7       60.61       40.07     23.97 o 
  -2   8   7       64.81       41.57     25.14 o 
  -1   8   7      178.43      169.16     22.45 o 
   0   8   7       48.67       66.60     18.66 o 
   1   8   7      370.76      446.35     49.67 o 
   2   8   7        2.04       17.43     27.61 o 
   3   8   7       38.71       68.49     35.13 o 
   4   8   7      158.86      143.33     36.80 o 
   5   8   7      282.11      272.08     41.02 o 
   6   8   7      183.94      182.36     37.46 o 
   7   8   7      148.44      186.27     41.11 o 
  -2   9   7       92.97       73.16     30.77 o 
  -1   9   7        7.20        1.82     20.09 o 
   0   9   7        0.01       -5.55     46.79 o 
 -16   0   8      646.12      712.03     48.51 o 
 -14   0   8       26.76       37.50     21.35 o 
 -12   0   8     3124.14     3253.43     82.27 o 
 -10   0   8     5541.04     5471.85     95.81 o 
  -8   0   8       12.10       27.13     15.33 o 
  -6   0   8     5456.28     5052.45     73.21 o 
  -4   0   8      246.11      205.35     15.67 o 
  -2   0   8    51908.92    58281.17    201.28 o 
   0   0   8       61.07       44.86      6.05 o 
   2   0   8     3678.00     4427.71     38.74 o 
   4   0   8       14.23        9.20      9.30 o 
   6   0   8     3387.10     3468.54     59.44 o 
   8   0   8     5138.98     5308.22     82.08 o 
  10   0   8      161.80      186.87     21.71 o 
  12   0   8      803.64      791.56     41.97 o 
  14   0   8      320.98      378.42     34.69 o 
  16   0   8       15.74       -3.87     20.56 o 
 -16   1   8        6.11       11.70     14.73 o 
 -15   1   8       13.20       22.01     15.12 o 
 -14   1   8      276.51      292.51     56.79 o 
 -13   1   8       24.76       14.42     15.00 o 
 -12   1   8        0.35        1.78     13.01 o 
 -11   1   8       62.12       53.90     13.59 o 
 -10   1   8      528.83      516.65     23.97 o 
  -9   1   8      151.97      181.52     22.57 o 
  -8   1   8      789.20      833.06     25.94 o 
  -7   1   8      506.29      472.73     19.32 o 
  -6   1   8      188.58      194.43     13.29 o 
  -5   1   8      127.75      144.48     11.61 o 
  -4   1   8     2960.75     2738.62     34.08 o 
  -3   1   8       64.92       84.02     11.51 o 
  -2   1   8       75.74       97.50      6.35 o 
  -1   1   8      131.69      123.91      5.59 o 
   0   1   8     7742.07     6925.60     63.48 o 
   1   1   8      443.05      393.88      7.80 o 
   2   1   8        7.28       10.78      4.11 o 
   3   1   8       67.68       45.96      5.79 o 
   4   1   8     3407.93     2982.50     29.34 o 
   5   1   8        3.08        5.04      6.05 o 
   6   1   8      229.35      240.70     11.07 o 
   7   1   8       40.98       38.78      9.10 o 
   8   1   8       22.34       20.73      8.90 o 
   9   1   8      281.16      231.87     15.84 o 
  10   1   8      526.16      500.79     24.13 o 
  11   1   8      253.32      224.13     19.42 o 
  12   1   8        0.74        4.66     12.41 o 
  13   1   8       46.93       47.11     15.11 o 
  14   1   8        6.50       13.73     20.52 o 
  15   1   8        7.13       12.57     32.03 o 
  16   1   8       10.76       14.02     14.75 o 
 -16   2   8      101.02       54.55     17.74 o 
 -15   2   8      126.90      114.64     22.06 o 
 -14   2   8       62.55       72.90     16.38 o 
 -12   2   8      118.11      106.97     16.58 o 
 -11   2   8        0.13       -3.65     14.20 o 
 -10   2   8      567.79      554.91     24.77 o 
  -9   2   8      361.01      361.86     48.57 o 
  -8   2   8     1077.61     1100.04     29.43 o 
  -7   2   8     1595.71     1508.18     32.27 o 
  -6   2   8      163.77      147.70      9.40 o 
  -5   2   8     2544.43     2334.26     30.62 o 
  -4   2   8      894.75      763.53     39.37 o 
  -3   2   8       32.91       23.01      5.56 o 
  -2   2   8      433.29      479.60     11.69 o 
  -1   2   8      917.15      826.06     17.36 o 
   0   2   8        6.37       17.53      4.75 o 
   1   2   8     1534.49     1479.15     18.56 o 
   2   2   8      600.45      562.91     11.42 o 
   3   2   8      144.54      193.45      8.41 o 
   4   2   8      724.11      613.53     18.05 o 
   5   2   8       66.54       96.90      7.54 o 
   6   2   8       79.63      109.08      8.82 o 
   7   2   8      992.13      851.04     23.50 o 
   8   2   8     1261.50     1159.26     28.43 o 
   9   2   8     1067.82      928.38     27.88 o 
  10   2   8       41.27       53.91     13.33 o 
  11   2   8      500.27      542.51     25.29 o 
  12   2   8       65.02       84.74     15.37 o 
  13   2   8       67.77       48.86     15.27 o 
  14   2   8       20.44       32.14     14.96 o 
  15   2   8       16.30       36.59     19.58 o 
  16   2   8       48.37       73.44     18.37 o 
 -15   3   8       35.45       25.07     42.52 o 
 -14   3   8      166.37      108.48     17.24 o 
 -13   3   8      132.77      130.38     40.86 o 
 -12   3   8       24.84       40.87     14.11 o 
 -11   3   8        0.25       -8.57     12.59 o 
 -10   3   8        1.35        3.65     11.51 o 
  -9   3   8      844.81      863.02     43.90 o 
  -8   3   8       56.70       65.72     13.05 o 
  -7   3   8     3847.79     4034.24     43.40 o 
  -6   3   8     4480.82     4652.72     37.78 o 
  -5   3   8       71.41       88.62      7.19 o 
  -4   3   8       90.77       87.65      7.11 o 
  -3   3   8     1253.64     1387.46     20.72 o 
  -2   3   8      541.47      686.95     12.68 o 
  -1   3   8     2939.49     2920.21     25.94 o 
   0   3   8     2319.19     2168.78     24.78 o 
   1   3   8     1500.05     1652.46     16.38 o 
   2   3   8      304.59      256.59      6.88 o 
   3   3   8     6362.62     6416.24     34.12 o 
   4   3   8      300.33      274.12      8.69 o 
   5   3   8        0.55       17.28      6.78 o 
   6   3   8      328.04      403.00     15.78 o 
   7   3   8        3.41       16.00      8.29 o 
   8   3   8        3.59        8.40      8.68 o 
   9   3   8      148.06      129.07     13.30 o 
  10   3   8        5.94       17.71     11.36 o 
  11   3   8     2353.99     2240.26     38.50 o 
  12   3   8        2.42       18.23     12.09 o 
  13   3   8     1255.13     1187.34     37.69 o 
  14   3   8      111.97      166.74     30.50 o 
  15   3   8      314.90      368.48     38.38 o 
 -14   4   8        2.83       15.15     37.34 o 
 -13   4   8        0.10       -0.91     17.61 o 
 -12   4   8       12.89        7.14     12.50 o 
 -11   4   8        0.01       -8.07     13.33 o 
 -10   4   8      487.74      491.97     21.93 o 
  -9   4   8      573.48      632.10     25.56 o 
  -8   4   8       36.41       36.91      9.79 o 
  -7   4   8       67.92       83.55     10.53 o 
  -6   4   8      493.20      498.44     13.31 o 
  -5   4   8     1318.16     1420.83     27.30 o 
  -4   4   8        0.36        1.00      6.66 o 
  -3   4   8      543.73      530.74     16.47 o 
  -2   4   8       55.90       49.34      9.54 o 
  -1   4   8      339.85      339.47     15.95 o 
   0   4   8        1.43        5.37      6.36 o 
   1   4   8       44.85       34.33      6.79 o 
   2   4   8       84.30       67.66      7.43 o 
   3   4   8        4.06       -2.72      6.49 o 
   4   4   8      148.68      127.87     11.30 o 
   5   4   8      137.39      123.43     12.75 o 
   6   4   8       28.40       32.10     12.05 o 
   7   4   8      786.68      723.24     24.81 o 
   8   4   8       96.10       86.34     15.37 o 
   9   4   8      357.44      360.24     23.60 o 
  10   4   8        5.46        3.56     12.90 o 
  11   4   8        1.36       18.49     18.01 o 
  12   4   8        4.73       15.23     24.55 o 
  13   4   8      107.03       74.93     23.56 o 
  14   4   8        0.82       -9.42     22.20 o 
 -13   5   8       26.17       46.62     29.25 o 
 -12   5   8       71.33       69.07     28.64 o 
 -11   5   8       68.52       72.40     26.68 o 
 -10   5   8       69.74      115.12     26.36 o 
  -9   5   8      171.37      174.79     29.64 o 
  -8   5   8       10.37        6.35     21.69 o 
  -7   5   8      630.22      643.49     42.61 o 
  -6   5   8      282.20      262.65     29.74 o 
  -5   5   8       85.99       80.28     13.33 o 
  -4   5   8        2.52        4.68      8.54 o 
  -3   5   8      167.18      196.96     13.04 o 
  -2   5   8        0.68        6.60      8.45 o 
  -1   5   8      611.04      585.03     18.90 o 
   0   5   8       26.81       31.86      7.38 o 
   1   5   8       10.07       15.83      7.38 o 
   2   5   8       53.74       65.79      8.47 o 
   3   5   8     1970.97     1852.87     35.90 o 
   4   5   8       42.06       57.34     12.79 o 
   5   5   8      851.49      883.88     29.54 o 
   6   5   8      141.99      138.09     15.61 o 
   7   5   8      202.48      207.30     19.24 o 
   8   5   8      378.05      299.50     22.75 o 
   9   5   8      432.26      434.65     25.85 o 
  10   5   8       38.70       12.90     15.09 o 
  11   5   8      285.08      288.99     23.77 o 
  12   5   8       17.57       32.85     23.10 o 
  13   5   8        0.13       29.07     18.61 o 
 -12   6   8        6.22       -5.39     26.17 o 
 -11   6   8       41.63       33.12     24.52 o 
 -10   6   8        1.42       14.95     22.89 o 
  -9   6   8      144.61      141.37     28.19 o 
  -8   6   8      220.81      162.77     28.59 o 
  -7   6   8       32.28       15.91     20.52 o 
  -6   6   8       17.03       21.50     19.58 o 
  -5   6   8       11.28       26.59     21.10 o 
  -4   6   8      309.56      287.50     31.99 o 
  -3   6   8       60.99       55.98     16.46 o 
  -2   6   8       60.85       50.26     16.41 o 
  -1   6   8      116.97      129.35     40.47 o 
   0   6   8      865.30      885.38     34.25 o 
   1   6   8     1996.64     2065.04     70.20 o 
   2   6   8      942.17      943.07     35.13 o 
   3   6   8       16.19        7.95     23.03 o 
   4   6   8      104.67       89.55     25.67 o 
   5   6   8        0.12        1.01     22.50 o 
   6   6   8      148.92      129.45     27.48 o 
   7   6   8      615.56      629.63     48.10 o 
   8   6   8        3.05        0.27     24.15 o 
   9   6   8     1415.10     1448.71     70.49 o 
  10   6   8       37.58       38.51     27.85 o 
  11   6   8       38.32       40.12     29.21 o 
  12   6   8       79.19       84.70     32.43 o 
 -10   7   8        0.20      -18.55     25.06 o 
  -9   7   8        1.75       24.45     25.19 o 
  -8   7   8        7.92       12.80     22.57 o 
  -7   7   8       46.43       39.67     23.11 o 
  -6   7   8       44.53       27.89     24.52 o 
  -5   7   8        0.01       13.48     24.02 o 
  -4   7   8       45.92       45.72     23.74 o 
  -3   7   8      228.14      191.97     31.96 o 
  -2   7   8        1.03      -16.94     16.94 o 
  -1   7   8      105.42       88.07     18.37 o 
   0   7   8      273.60      313.59     25.95 o 
   1   7   8        0.26       10.68     16.14 o 
   2   7   8      110.47      113.24     20.59 o 
   3   7   8      304.38      394.51     43.78 o 
   4   7   8        9.27       52.98     26.08 o 
   5   7   8       27.92       89.37     31.25 o 
   6   7   8        2.60       35.69     29.24 o 
   7   7   8       15.32       37.55     27.94 o 
   8   7   8        0.32       20.84     29.27 o 
   9   7   8        6.98       15.67     28.55 o 
  10   7   8       10.13        7.98     26.89 o 
  -7   8   8        0.09       23.23     26.15 o 
  -6   8   8       68.30       40.40     27.05 o 
  -5   8   8        6.29       16.26     24.16 o 
  -4   8   8       87.69       93.48     29.50 o 
  -3   8   8       54.12       43.58     26.32 o 
  -2   8   8       18.73       25.28     25.09 o 
  -1   8   8        1.62        8.67     18.26 o 
   0   8   8        0.90       21.21     18.05 o 
   1   8   8       54.79       83.44     20.86 o 
   2   8   8      154.09      164.52     36.14 o 
   3   8   8       97.89       94.13     34.74 o 
   4   8   8      102.55      101.18     34.83 o 
   5   8   8       79.52       56.56     31.88 o 
   6   8   8        1.49      -19.14     32.47 o 
   7   8   8       82.65       65.84     38.10 o 
 -15   0   9       45.00       36.39     21.54 o 
 -13   0   9       25.80       27.32     18.95 o 
 -11   0   9      163.08      130.90     23.86 o 
  -9   0   9        7.92        7.30     16.34 o 
  -7   0   9       58.69       79.18     15.92 o 
  -5   0   9       81.62       59.64     13.80 o 
  -3   0   9      101.43       75.35     13.16 o 
  -1   0   9      221.38      159.82      7.72 o 
   1   0   9      573.30      577.94     12.25 o 
   3   0   9      260.86      190.88     10.84 o 
   5   0   9     1032.74     1130.48     34.64 o 
   7   0   9        3.93        9.11     12.84 o 
   9   0   9      282.80      345.12     25.90 o 
  11   0   9        8.20        5.20     15.44 o 
  13   0   9        0.11       -2.12     16.31 o 
  15   0   9        2.75        0.33     19.85 o 
 -16   1   9        0.55       47.51     24.12 o 
 -15   1   9        1.86       56.10     23.36 o 
 -14   1   9      546.13      563.71     29.77 o 
 -13   1   9      168.91      164.00     46.76 o 
 -12   1   9      235.12      189.12     18.44 o 
 -11   1   9       37.67       19.55     13.01 o 
 -10   1   9      686.26      641.80     60.16 o 
  -9   1   9      449.31      527.74     25.67 o 
  -8   1   9     1177.67     1274.98     31.89 o 
  -7   1   9      773.03      828.99     35.30 o 
  -6   1   9     2892.42     3253.35     52.44 o 
  -5   1   9     1399.62     1466.35     60.66 o 
  -4   1   9      549.33      608.19     21.89 o 
  -3   1   9     2219.83     2437.33     63.71 o 
  -2   1   9      510.64      539.00      9.84 o 
  -1   1   9      471.61      530.14      9.97 o 
   0   1   9     3456.50     3441.59     37.32 o 
   1   1   9     6326.02     7098.39     53.10 o 
   2   1   9     5455.03     5902.85     81.36 o 
   3   1   9        6.56       16.07      5.43 o 
   4   1   9     6465.53     6824.92     73.82 o 
   5   1   9     5224.84     6611.02     57.87 o 
   6   1   9     2264.26     2504.67     30.86 o 
   7   1   9      649.85      695.57     21.49 o 
   8   1   9     1628.91     1620.85     33.50 o 
   9   1   9      119.36      124.24     13.94 o 
  10   1   9     4934.63     5074.19     64.00 o 
  11   1   9     1623.07     1686.71     40.02 o 
  12   1   9        6.69        5.07     12.05 o 
  13   1   9       29.50       29.92     12.67 o 
  14   1   9       11.39       14.31     20.83 o 
  15   1   9       99.05      138.10     37.86 o 
  16   1   9       38.00       49.52     27.92 o 
 -16   2   9       19.58       15.23     14.60 o 
 -15   2   9       20.30       77.45     17.73 o 
 -14   2   9       40.49       18.37     20.70 o 
 -13   2   9        0.71      -13.77     13.77 o 
 -12   2   9       13.79        0.69     13.15 o 
 -11   2   9       21.82        4.74     11.83 o 
 -10   2   9      515.77      570.08     42.15 o 
  -9   2   9      845.42      955.78     51.78 o 
  -8   2   9        0.33        6.22     10.54 o 
  -7   2   9     1435.78     1434.73     32.01 o 
  -6   2   9      161.98      191.54     13.39 o 
  -5   2   9      521.99      548.28     15.11 o 
  -4   2   9      433.07      322.37      7.53 o 
  -3   2   9       32.39       51.80      6.69 o 
  -2   2   9     2886.29     3115.54     52.88 o 
  -1   2   9      439.42      480.49      9.30 o 
   0   2   9      178.47      216.38      7.03 o 
   1   2   9     4411.00     4935.53     65.08 o 
   2   2   9     1018.16     1125.12     16.30 o 
   3   2   9      163.15      109.59      7.36 o 
   4   2   9        0.28       11.72      4.89 o 
   5   2   9      273.74      218.67     10.40 o 
   6   2   9     5871.17     6274.34     70.12 o 
   7   2   9      895.28      758.67     22.56 o 
   8   2   9     1241.75     1154.65     28.68 o 
   9   2   9     1166.60     1124.46     32.31 o 
  10   2   9      508.55      522.10     23.06 o 
  11   2   9      749.79      785.51     28.97 o 
  12   2   9      185.11      172.24     19.79 o 
  13   2   9       91.18      107.38     20.74 o 
  14   2   9       13.19       34.85     33.50 o 
  15   2   9        4.23       22.70     38.17 o 
 -15   3   9        0.28       44.17     22.82 o 
 -14   3   9        4.20        3.27     18.54 o 
 -13   3   9        4.36       24.66     35.40 o 
 -12   3   9       20.44        4.08     11.91 o 
 -11   3   9       51.86       55.40     13.92 o 
 -10   3   9        1.97        3.08     11.01 o 
  -9   3   9       33.22       38.84     21.43 o 
  -8   3   9       33.30       47.85     10.17 o 
  -7   3   9       58.84       78.70     15.87 o 
  -6   3   9       76.70       64.83      8.15 o 
  -5   3   9      120.79      103.30      8.31 o 
  -4   3   9        3.20       11.45      6.46 o 
  -3   3   9        0.27        8.16      5.89 o 
  -2   3   9       14.96       17.77      5.47 o 
  -1   3   9       25.22       25.68      3.72 o 
   0   3   9       60.69       62.26      6.17 o 
   1   3   9        8.35       29.61      4.38 o 
   2   3   9      178.43      163.79      6.45 o 
   3   3   9        0.25        2.80      4.55 o 
   4   3   9      214.05      216.12      8.23 o 
   5   3   9       22.53        7.12      6.39 o 
   6   3   9      103.41      101.19     10.41 o 
   7   3   9        8.05        7.90      8.01 o 
   8   3   9        0.56        5.69      9.50 o 
   9   3   9        2.41       35.97     12.29 o 
  10   3   9      146.21      168.78     17.00 o 
  11   3   9      105.82      116.84     16.96 o 
  12   3   9        5.73        3.20     11.13 o 
  13   3   9       14.51       28.36     20.67 o 
  14   3   9       42.41       34.59     24.96 o 
  15   3   9        0.90        0.87     22.83 o 
 -14   4   9        0.47        9.11     17.84 o 
 -13   4   9       81.05       43.75     14.22 o 
 -12   4   9        0.41        4.84     11.39 o 
 -11   4   9      647.17      683.19     24.61 o 
 -10   4   9     1168.35     1263.03     41.80 o 
  -9   4   9      211.67      234.12     22.31 o 
  -8   4   9        1.89       12.37      9.59 o 
  -7   4   9     1333.18     1333.67     26.88 o 
  -6   4   9      997.25     1005.52     30.30 o 
  -5   4   9     2100.32     2274.63     41.33 o 
  -4   4   9      266.25      277.01     13.19 o 
  -3   4   9      154.05      183.38     21.48 o 
  -2   4   9      762.36      749.47     23.29 o 
  -1   4   9      760.49      809.98     23.50 o 
   0   4   9      383.63      407.32     20.64 o 
   1   4   9     1610.67     1601.86     35.56 o 
   2   4   9       30.68       31.65      6.78 o 
   3   4   9     1566.95     1497.87     47.09 o 
   4   4   9     3017.54     3090.42     97.05 o 
   5   4   9     1282.78     1327.66     43.90 o 
   6   4   9      133.91      158.76     22.80 o 
   7   4   9     5321.58     5259.00     89.72 o 
   8   4   9     1570.27     1676.89     55.68 o 
   9   4   9      132.26      111.44     17.77 o 
  10   4   9      138.84      116.09     16.67 o 
  11   4   9      220.51      224.37     20.55 o 
  12   4   9      146.35      224.79     21.78 o 
  13   4   9      292.55      256.90     32.71 o 
  14   4   9        0.08       -9.27     23.75 o 
 -13   5   9        0.59       26.57     28.32 o 
 -12   5   9        0.30        4.26     24.19 o 
 -11   5   9        0.28        9.41     23.25 o 
 -10   5   9       71.04      108.35     28.51 o 
  -9   5   9        4.59       -6.29     21.95 o 
  -8   5   9      233.09      199.18     29.81 o 
  -7   5   9     1337.52     1388.19     53.37 o 
  -6   5   9       74.23       58.35     13.33 o 
  -5   5   9     1054.18     1011.27     45.58 o 
  -4   5   9      554.13      559.31     22.87 o 
  -3   5   9     1512.06     1637.96     30.26 o 
  -2   5   9      185.84      166.86     14.48 o 
  -1   5   9     3624.12     3690.69     64.58 o 
   0   5   9        6.58        6.07      9.01 o 
   1   5   9      735.23      713.53     20.79 o 
   2   5   9      372.37      364.86     16.42 o 
   3   5   9     3361.57     3450.38     66.36 o 
   4   5   9       77.70       55.16     17.31 o 
   5   5   9        6.11       -9.78     13.10 o 
   6   5   9       57.17       40.11     13.30 o 
   7   5   9       32.37       32.75     14.48 o 
   8   5   9      490.52      418.02     24.90 o 
   9   5   9      177.69      169.71     20.08 o 
  10   5   9      298.05      264.27     22.92 o 
  11   5   9      609.48      600.17     30.63 o 
  12   5   9       70.67       65.13     18.57 o 
  13   5   9       25.26       18.86     18.06 o 
 -12   6   9        0.25        3.08     22.29 o 
 -11   6   9       10.59       33.70     25.94 o 
 -10   6   9        8.19       16.38     23.40 o 
  -9   6   9        0.06      -11.02     21.47 o 
  -8   6   9        1.61      -19.94     21.94 o 
  -7   6   9        2.23       10.00     20.28 o 
  -6   6   9      184.34      159.04     28.59 o 
  -5   6   9       68.31       71.39     24.54 o 
  -4   6   9       84.90       92.77     26.76 o 
  -3   6   9        9.89       15.32     14.97 o 
  -2   6   9       38.90       19.88     14.24 o 
  -1   6   9      138.91      120.43     18.03 o 
   0   6   9      141.92      161.18     19.96 o 
   1   6   9       25.02       60.47     18.90 o 
   2   6   9        1.24       13.61     15.14 o 
   3   6   9       34.64       56.43     25.47 o 
   4   6   9       92.66      132.31     28.69 o 
   5   6   9        7.42       36.27     26.67 o 
   6   6   9       19.52       25.66     23.28 o 
   7   6   9       10.33       13.82     24.65 o 
   8   6   9       19.77       40.73     25.62 o 
   9   6   9       49.39       28.14     28.49 o 
  10   6   9        0.57       -9.83     27.32 o 
  11   6   9        5.51       -0.36     26.35 o 
  12   6   9        3.88       70.46     33.79 o 
 -10   7   9       49.21       44.83     25.76 o 
  -9   7   9       28.66       46.14     25.82 o 
  -8   7   9       20.93       14.85     23.96 o 
  -7   7   9      246.90      283.58     36.73 o 
  -6   7   9        0.81       34.98     24.18 o 
  -5   7   9       78.81       65.33     24.53 o 
  -4   7   9        2.94      -11.92     22.76 o 
  -3   7   9        1.95       29.87     23.80 o 
  -2   7   9       49.54       18.78     16.60 o 
  -1   7   9      681.59      745.36     34.62 o 
   0   7   9       51.03       59.16     18.54 o 
   1   7   9      129.31      108.81     20.23 o 
   2   7   9       59.91       71.68     18.32 o 
   3   7   9     1632.93     1659.82     72.72 o 
   4   7   9       20.08        3.74     24.49 o 
   5   7   9      209.05      199.94     35.55 o 
   6   7   9      309.58      366.07     42.61 o 
   7   7   9       19.98       17.41     24.98 o 
   8   7   9       10.58       32.59     29.62 o 
   9   7   9       92.49      161.76     38.01 o 
  10   7   9      155.73      212.82     41.33 o 
  -7   8   9      126.32      169.38     34.61 o 
  -6   8   9      115.06       83.97     28.72 o 
  -5   8   9        1.11       11.82     23.92 o 
  -4   8   9        8.21       -0.04     23.83 o 
  -3   8   9       10.46       -8.35     25.93 o 
  -2   8   9        2.65       20.75     24.72 o 
  -1   8   9       42.63       37.19     19.97 o 
   0   8   9       60.50       48.30     19.25 o 
   1   8   9        1.78        3.90     24.40 o 
   2   8   9      504.48      454.69     46.69 o 
   3   8   9      439.51      447.92     46.02 o 
   4   8   9       91.19      144.41     35.98 o 
   5   8   9      183.83      129.34     35.00 o 
   6   8   9       88.54       79.81     32.79 o 
   7   8   9      387.21      407.37     48.23 o 
 -16   0  10       83.10       33.24     22.03 o 
 -14   0  10      412.11      268.74     32.06 o 
 -12   0  10      156.37      146.10     25.18 o 
 -10   0  10      593.76      510.39     34.95 o 
  -8   0  10      376.80      302.60     24.64 o 
  -6   0  10      203.97      185.10     20.25 o 
  -4   0  10     6367.34     7006.21     79.67 o 
  -2   0  10      829.47      793.12     20.05 o 
   0   0  10      768.95      675.26     12.62 o 
   2   0  10     1581.38     1425.16     24.87 o 
   4   0  10    22382.03    24699.46    158.94 o 
   6   0  10    19477.23    21447.25    155.19 o 
   8   0  10      490.02      519.27     29.21 o 
  10   0  10      631.04      755.37     38.14 o 
  12   0  10     1906.01     1970.64     63.79 o 
  14   0  10     1218.47     1153.05     55.21 o 
  16   0  10       76.34      181.13     30.37 o 
 -16   1  10       10.37       22.99     16.15 o 
 -15   1  10        0.09       -8.23     15.79 o 
 -14   1  10        4.26       -5.24     20.78 o 
 -13   1  10       50.07       37.59     15.44 o 
 -12   1  10       86.57       44.85     14.28 o 
 -11   1  10       55.67       42.30     13.72 o 
 -10   1  10        4.38       12.07     16.60 o 
  -9   1  10        4.92       23.82     16.14 o 
  -8   1  10      681.61      652.63     24.33 o 
  -7   1  10      270.50      261.96     16.83 o 
  -6   1  10      379.69      408.21     18.13 o 
  -5   1  10      982.05      940.55     23.70 o 
  -4   1  10     2701.52     2652.13     31.88 o 
  -3   1  10       68.83       57.09      6.95 o 
  -2   1  10        0.13        4.48      3.91 o 
  -1   1  10       38.48       23.10      4.10 o 
   0   1  10      316.15      277.42      7.12 o 
   1   1  10       73.78       53.56      4.65 o 
   2   1  10      188.40      194.17      7.82 o 
   3   1  10        8.62        0.73      6.04 o 
   4   1  10      285.16      259.75     10.91 o 
   5   1  10      912.89      838.63     18.37 o 
   6   1  10      155.90      164.70     12.51 o 
   7   1  10      271.70      247.71     15.12 o 
   8   1  10     1244.64     1184.94     29.93 o 
   9   1  10      136.04      126.70     14.00 o 
  10   1  10     1988.72     1960.25     41.58 o 
  11   1  10      151.60      190.83     18.14 o 
  12   1  10        2.67       17.82     12.82 o 
  13   1  10      131.62      178.37     23.52 o 
  14   1  10        8.67       49.41     31.39 o 
  15   1  10       17.42       70.90     17.28 o 
  16   1  10       38.69       97.45     19.29 o 
 -15   2  10      115.37       72.30     17.30 o 
 -13   2  10       10.80       28.30     14.49 o 
 -12   2  10        7.00        1.76     18.50 o 
 -11   2  10       82.00       73.94     23.73 o 
 -10   2  10       39.62       61.11     14.32 o 
  -9   2  10        2.35        1.22     15.20 o 
  -8   2  10        9.62       23.40     11.15 o 
  -7   2  10      704.91      747.88     24.42 o 
  -6   2  10       98.85       88.65     11.67 o 
  -5   2  10      245.18      249.05     11.75 o 
  -4   2  10      526.76      486.85      9.84 o 
  -3   2  10      455.46      364.50     12.26 o 
  -2   2  10      183.34      175.68      9.19 o 
  -1   2  10      103.62       99.27      5.73 o 
   0   2  10     1200.22     1080.14     14.82 o 
   1   2  10      239.88      301.55      9.27 o 
   2   2  10       99.81       68.66      6.83 o 
   3   2  10      104.98      116.28      8.59 o 
   4   2  10     1042.08      996.03     19.26 o 
   5   2  10     1034.43      893.03     22.76 o 
   6   2  10     2220.62     2246.28     45.65 o 
   7   2  10        8.85       28.13      9.28 o 
   8   2  10      157.98      122.10     27.60 o 
   9   2  10       17.54       24.65     11.12 o 
  10   2  10        5.79       24.62     16.30 o 
  11   2  10        6.84       11.75     12.16 o 
  12   2  10      260.26      302.62     22.35 o 
  13   2  10       44.31       57.83     15.83 o 
  14   2  10       69.46       99.56     17.79 o 
  15   2  10       43.46      106.17     18.13 o 
 -15   3  10       35.64        7.89     18.03 o 
 -14   3  10       10.93       48.71     21.99 o 
 -13   3  10        1.30        3.05     15.82 o 
 -12   3  10       28.51       12.96     18.00 o 
 -11   3  10       67.03       77.09     15.31 o 
 -10   3  10       71.47       97.18     39.06 o 
  -9   3  10      612.16      652.88     35.42 o 
  -8   3  10      390.28      390.63     17.16 o 
  -7   3  10     2776.84     2761.51     37.91 o 
  -6   3  10      825.35      889.03     18.28 o 
  -5   3  10       55.38       50.60      7.44 o 
  -4   3  10     4047.86     4124.41     39.28 o 
  -3   3  10     1317.86     1294.40     21.61 o 
  -2   3  10       28.08       21.99      5.63 o 
  -1   3  10       11.66        6.60      4.28 o 
   0   3  10       83.80      139.50      7.91 o 
   1   3  10      788.04      919.20     13.59 o 
   2   3  10     4584.72     5298.17     53.11 o 
   3   3  10        6.13        1.56      6.99 o 
   4   3  10       88.39       87.20      6.66 o 
   5   3  10      186.21      132.96     10.43 o 
   6   3  10      186.07      172.54     12.36 o 
   7   3  10       57.72       72.76     10.98 o 
   8   3  10        9.10        3.06      9.56 o 
   9   3  10     2411.76     2402.23     43.31 o 
  10   3  10     1823.58     1980.69     41.93 o 
  11   3  10      546.87      566.11     25.38 o 
  12   3  10      329.85      391.18     34.16 o 
  13   3  10      116.16       87.03     24.69 o 
  14   3  10       87.58      101.26     26.33 o 
  15   3  10       16.85       18.74     23.31 o 
 -14   4  10        0.01       23.03     26.61 o 
 -13   4  10        9.59       22.96     16.51 o 
 -12   4  10       49.50       84.16     17.12 o 
 -11   4  10       59.14       78.23     13.57 o 
 -10   4  10        1.78       13.51     18.89 o 
  -9   4  10       12.68        5.62     10.25 o 
  -8   4  10      486.20      511.80     24.92 o 
  -7   4  10        2.37        4.25     12.41 o 
  -6   4  10      329.56      322.80     20.30 o 
  -5   4  10      409.74      395.62     20.34 o 
  -4   4  10      408.93      397.00     20.16 o 
  -3   4  10      485.49      492.89     20.98 o 
  -2   4  10       82.46       70.92     11.59 o 
  -1   4  10      253.95      244.57     15.26 o 
   0   4  10       22.35       10.03      9.53 o 
   1   4  10     1502.17     1333.60     45.15 o 
   2   4  10      160.57      122.58     17.78 o 
   3   4  10       31.34        0.07     13.21 o 
   4   4  10        0.26       18.76     16.21 o 
   5   4  10      701.68      686.99     34.25 o 
   6   4  10      927.41      880.22     40.97 o 
   7   4  10       35.79       57.33     21.43 o 
   8   4  10        1.88        9.55     19.52 o 
   9   4  10       23.90       24.72     19.02 o 
  10   4  10       26.00       10.72     14.69 o 
  11   4  10       29.11       24.12     19.52 o 
  12   4  10       30.04       42.29     17.85 o 
  13   4  10       48.38      103.80     27.83 o 
  14   4  10        0.38       27.07     26.16 o 
 -13   5  10        5.68        0.99     27.17 o 
 -12   5  10       15.39       32.77     25.44 o 
 -11   5  10       32.44       79.44     29.13 o 
 -10   5  10        2.92       35.60     26.00 o 
  -9   5  10       49.17       82.23     37.62 o 
  -8   5  10       88.53       41.72     17.05 o 
  -7   5  10      515.37      459.64     26.50 o 
  -6   5  10       28.93       29.28     13.28 o 
  -5   5  10        2.31       14.01     16.14 o 
  -4   5  10       33.20       25.47     11.94 o 
  -3   5  10      545.07      517.18     19.21 o 
  -2   5  10       60.77       42.26      9.87 o 
  -1   5  10      353.63      329.74     16.13 o 
   0   5  10        0.35        2.87      9.36 o 
   1   5  10      153.59      124.23     12.37 o 
   2   5  10      558.27      562.12     24.46 o 
   3   5  10      636.54      660.47     56.81 o 
   4   5  10       10.86      -10.32     13.10 o 
   5   5  10        6.90        6.98     17.06 o 
   6   5  10        3.22      -14.23     14.23 o 
   7   5  10       71.64       78.85     16.44 o 
   8   5  10      115.81       87.62     23.00 o 
   9   5  10       62.08       96.18     17.92 o 
  10   5  10       72.22       90.37     18.94 o 
  11   5  10      186.45      159.74     28.02 o 
  12   5  10       18.04       22.16     22.29 o 
  13   5  10       71.10       44.26     18.47 o 
 -11   6  10       32.36       75.98     27.67 o 
 -10   6  10        0.20        3.96     21.34 o 
  -9   6  10       38.67       -5.65     24.28 o 
  -8   6  10      262.60      226.46     32.35 o 
  -7   6  10      197.58      165.27     29.96 o 
  -6   6  10        3.52       19.90     23.34 o 
  -5   6  10     1698.37     1583.62     67.40 o 
  -4   6  10       25.20       13.64     22.03 o 
  -3   6  10     2068.81     2199.23     49.91 o 
  -2   6  10      565.46      540.63     28.08 o 
  -1   6  10      130.47      114.54     26.91 o 
   0   6  10      277.83      335.64     24.17 o 
   1   6  10     4810.62     5153.79     77.00 o 
   2   6  10      396.22      367.04     25.18 o 
   3   6  10        7.09       28.14     24.16 o 
   4   6  10        1.35       26.78     24.67 o 
   5   6  10     1626.19     1837.20     72.21 o 
   6   6  10        0.39       19.89     24.30 o 
   7   6  10        6.34       42.81     23.77 o 
   8   6  10      112.22       99.38     29.50 o 
   9   6  10        0.48        1.43     25.54 o 
  10   6  10        2.91      -27.76     27.76 o 
  11   6  10        1.34      -10.18     28.81 o 
  -9   7  10        6.20       35.22     26.93 o 
  -7   7  10      221.12      247.77     35.80 o 
  -6   7  10       51.91       79.81     28.39 o 
  -5   7  10        0.26      -23.28     23.28 o 
  -4   7  10        0.14      -11.26     22.21 o 
  -3   7  10      166.82      191.46     32.50 o 
  -2   7  10       42.70       37.81     21.98 o 
  -1   7  10       19.65       27.83     18.04 o 
   0   7  10        3.44       -4.79     17.06 o 
   1   7  10        0.03       14.91     17.11 o 
   2   7  10      165.52      122.01     21.01 o 
   3   7  10        7.67       -4.19     24.77 o 
   4   7  10        0.36      -15.45     27.33 o 
   5   7  10       29.69       15.17     26.72 o 
   6   7  10       35.63       18.98     25.21 o 
   7   7  10        4.74       22.31     27.88 o 
   8   7  10       22.35       22.18     26.23 o 
   9   7  10       74.91      109.91     35.79 o 
  -6   8  10      191.06      200.66     36.41 o 
  -5   8  10       74.39       62.01     26.66 o 
  -4   8  10        1.61        0.28     24.85 o 
  -3   8  10      139.87      108.23     29.74 o 
  -2   8  10       98.51      109.31     31.96 o 
  -1   8  10        4.26      -19.81     19.81 o 
   0   8  10       58.81       45.08     22.33 o 
   1   8  10       33.21       23.62     18.84 o 
   2   8  10      141.18      114.90     34.76 o 
   3   8  10      207.96      266.12     40.89 o 
   4   8  10       51.79      119.34     34.83 o 
   5   8  10      171.68      203.70     39.29 o 
   6   8  10       22.78       57.42     33.66 o 
 -15   0  11        0.41       10.35     22.80 o 
 -13   0  11        8.10        8.76     19.50 o 
 -11   0  11        0.01       -1.46     17.80 o 
  -9   0  11       35.98       46.94     18.71 o 
  -7   0  11      127.16      102.36     18.98 o 
  -5   0  11       42.43       52.13     14.49 o 
  -3   0  11      976.60      991.37     34.83 o 
  -1   0  11        0.44        1.43      4.18 o 
   1   0  11      437.11      427.16     15.29 o 
   3   0  11      610.46      691.42     24.08 o 
   5   0  11      785.64      894.80     23.90 o 
   7   0  11      297.58      236.52     23.09 o 
   9   0  11       16.85       39.80     15.75 o 
  11   0  11        0.55        1.18     16.02 o 
  13   0  11        9.52       23.43     20.06 o 
  15   0  11        8.20       74.72     24.67 o 
 -15   1  11      322.96      326.21     61.33 o 
 -14   1  11       48.28       44.42     31.49 o 
 -13   1  11       96.77       72.60     29.24 o 
 -12   1  11       14.30        1.54     17.04 o 
 -11   1  11      200.03      174.39     34.78 o 
 -10   1  11       81.21      111.87     15.35 o 
  -9   1  11      261.10      240.54     17.57 o 
  -8   1  11     1222.17     1236.58     31.90 o 
  -7   1  11      175.32      173.38     14.31 o 
  -6   1  11       49.85       53.42     11.06 o 
  -5   1  11      171.99      185.06     13.80 o 
  -4   1  11     6507.55     6339.97     53.82 o 
  -3   1  11      667.25      623.27     11.99 o 
  -2   1  11      355.45      357.75      9.31 o 
  -1   1  11       20.05       23.91      4.65 o 
   0   1  11     1201.94     1221.86     22.25 o 
   1   1  11     2297.55     2581.00     32.66 o 
   2   1  11       53.89       70.09      6.67 o 
   3   1  11       25.70       50.94      5.69 o 
   4   1  11      560.90      568.21     15.09 o 
   5   1  11      186.03      240.21     13.64 o 
   6   1  11      585.02      751.80     22.74 o 
   7   1  11       92.36       88.10     11.67 o 
   8   1  11     3692.43     3881.90     53.37 o 
   9   1  11      218.59      177.95     16.42 o 
  10   1  11     3731.68     3645.26     56.43 o 
  11   1  11        2.90        8.27     12.21 o 
  12   1  11       71.84       78.81     15.67 o 
  13   1  11      191.40      287.33     21.06 o 
  14   1  11       30.26       77.94     39.21 o 
  15   1  11       25.29       99.48     51.38 o 
 -15   2  11       85.20       34.69     31.90 o 
 -14   2  11       48.83       46.90     16.16 o 
 -13   2  11      177.01      167.23     19.80 o 
 -12   2  11       98.33       70.53     15.18 o 
 -11   2  11      214.56      225.79     30.22 o 
 -10   2  11       44.01       57.69     20.24 o 
  -9   2  11       66.89      110.35     14.35 o 
  -8   2  11     1167.90     1131.74     31.54 o 
  -7   2  11      147.36      146.20     26.54 o 
  -6   2  11      805.06      900.96     22.69 o 
  -5   2  11     1732.77     1805.45     31.15 o 
  -4   2  11     1160.96     1199.04     18.77 o 
  -3   2  11     3755.53     3945.14     36.54 o 
  -2   2  11      532.79      614.31     15.32 o 
  -1   2  11      452.67      553.72     14.04 o 
   0   2  11     6430.20     6376.58     73.12 o 
   1   2  11        2.71       12.62      4.35 o 
   2   2  11       35.00       60.44      6.74 o 
   3   2  11      263.72      376.98     12.57 o 
   4   2  11     6465.08     6577.06     56.55 o 
   5   2  11     1224.55     1324.30     27.56 o 
   6   2  11      801.44      823.83     23.40 o 
   7   2  11      129.00       75.08     11.43 o 
   8   2  11        0.13       -4.40     10.93 o 
   9   2  11       44.96       54.06     13.09 o 
  10   2  11      400.23      390.12     21.50 o 
  11   2  11       26.99       22.21     14.23 o 
  12   2  11     2125.24     2206.06     49.03 o 
  13   2  11        2.40       27.53     23.89 o 
  14   2  11      434.45      487.47     39.49 o 
  15   2  11       51.46      114.08     68.56 o 
 -15   3  11        5.00       73.89     23.38 o 
 -14   3  11        1.27       -1.38     12.97 o 
 -13   3  11        6.13       -3.65     13.53 o 
 -12   3  11       12.55       26.31     13.31 o 
 -11   3  11        7.20        2.76     13.23 o 
 -10   3  11       46.41       63.85     38.38 o 
  -9   3  11        0.89       11.67     10.66 o 
  -8   3  11        0.46        4.37     10.37 o 
  -7   3  11       15.31       22.55      9.70 o 
  -6   3  11      143.89      142.70      9.90 o 
  -5   3  11       91.78       90.50      9.31 o 
  -4   3  11       60.85       79.93      9.19 o 
  -3   3  11        9.07        8.91      6.47 o 
  -2   3  11        3.93        0.26      5.78 o 
  -1   3  11        5.68        2.19      3.95 o 
   0   3  11       20.84       15.24      4.19 o 
   1   3  11       87.75       76.80      7.53 o 
   2   3  11       17.76       17.68      6.20 o 
   3   3  11       44.77       46.32      7.96 o 
   4   3  11        8.00        5.87      7.04 o 
   5   3  11        1.59        6.76      7.90 o 
   6   3  11      301.90      275.62     14.97 o 
   7   3  11      187.91      189.05     19.54 o 
   8   3  11       86.72       89.52     13.41 o 
   9   3  11      114.36      120.12     14.38 o 
  10   3  11      228.96      265.49     31.49 o 
  11   3  11        0.01       31.28     21.51 o 
  12   3  11       33.02       62.55     23.84 o 
  13   3  11       11.56       22.91     24.80 o 
  14   3  11       32.97       62.93     27.01 o 
 -14   4  11       52.42       48.75     20.89 o 
 -13   4  11       31.91       62.04     22.33 o 
 -12   4  11        2.79       23.13     12.03 o 
 -11   4  11      147.99      201.63     22.25 o 
 -10   4  11        2.87       35.21     20.13 o 
  -9   4  11        3.37        4.21     13.95 o 
  -8   4  11       91.42       98.11     15.95 o 
  -7   4  11      135.31      128.11     16.43 o 
  -6   4  11      122.49      143.40     15.48 o 
  -5   4  11     1512.45     1593.14     36.67 o 
  -4   4  11       64.61       55.36     12.26 o 
  -3   4  11      474.04      463.03     21.20 o 
  -2   4  11      951.51     1009.09     28.16 o 
  -1   4  11      125.78      128.78     13.25 o 
   0   4  11      271.50      266.47     17.67 o 
   1   4  11     1342.81     1442.90     33.17 o 
   2   4  11      906.99      938.74     27.34 o 
   3   4  11      965.61     1021.96     39.69 o 
   4   4  11       20.21       29.44     16.22 o 
   5   4  11     2028.00     2022.49     57.00 o 
   6   4  11     5031.38     5381.76     91.34 o 
   7   4  11      247.22      211.01     25.52 o 
   8   4  11       88.08       69.36     19.57 o 
   9   4  11       83.88       72.05     21.74 o 
  10   4  11      309.20      309.54     31.12 o 
  11   4  11      192.32      165.84     29.55 o 
  12   4  11       55.81       46.65     16.63 o 
  13   4  11      272.26      302.94     26.05 o 
  14   4  11        6.57       13.80     24.70 o 
 -13   5  11      197.78      177.59     36.27 o 
 -12   5  11      375.29      358.61     41.36 o 
 -11   5  11      236.41      265.88     37.36 o 
 -10   5  11       39.07       97.75     49.39 o 
  -9   5  11      485.81      470.14     77.73 o 
  -8   5  11      243.74      237.16     20.71 o 
  -7   5  11      577.53      501.00     25.90 o 
  -6   5  11      134.27      154.46     17.52 o 
  -5   5  11      639.52      697.81     26.89 o 
  -4   5  11      637.21      679.77     41.72 o 
  -3   5  11      574.86      518.41     19.48 o 
  -2   5  11        0.43       -9.42     11.83 o 
  -1   5  11        5.96       -3.08     11.60 o 
   0   5  11      694.61      661.57     29.77 o 
   1   5  11       91.19       70.89     13.02 o 
   2   5  11      368.90      367.53     20.06 o 
   3   5  11       50.90       31.37     15.62 o 
   4   5  11        0.73      -18.48     18.77 o 
   5   5  11      295.54      323.35     28.28 o 
   6   5  11        0.88      -14.06     14.06 o 
   7   5  11      740.24      733.92     30.80 o 
   8   5  11      260.21      310.86     23.29 o 
   9   5  11       65.85       85.99     17.29 o 
  10   5  11       62.50       66.75     17.35 o 
  11   5  11       25.20       55.74     18.05 o 
  12   5  11      219.05      259.70     61.72 o 
 -11   6  11        0.57       23.71     25.29 o 
 -10   6  11       31.73       20.46     24.32 o 
  -9   6  11        1.96      -25.16     25.16 o 
  -8   6  11       18.88       23.71     22.71 o 
  -7   6  11       73.94       56.34     25.46 o 
  -6   6  11       66.88       56.01     26.20 o 
  -5   6  11       16.04       96.35     29.67 o 
  -4   6  11      169.33      159.83     28.55 o 
  -3   6  11        2.36        4.58     15.02 o 
  -2   6  11      109.21      104.24     23.91 o 
  -1   6  11        6.22       47.09     23.18 o 
   0   6  11        0.43       15.04     16.36 o 
   1   6  11       50.89       74.79     18.41 o 
   2   6  11       46.91       41.05     16.21 o 
   3   6  11       32.27       25.88     23.97 o 
   4   6  11        3.02        1.15     22.93 o 
   5   6  11       55.00       51.27     24.60 o 
   6   6  11        1.30       -2.62     22.97 o 
   7   6  11       24.29       40.62     25.13 o 
   8   6  11        3.56       34.73     25.40 o 
   9   6  11       41.47       44.74     27.02 o 
  10   6  11        0.36        2.76     27.41 o 
  11   6  11        0.02      -17.47     29.37 o 
  -9   7  11      152.62      174.35     33.94 o 
  -8   7  11        6.64      -22.33     26.22 o 
  -7   7  11      294.32      245.23     37.01 o 
  -6   7  11       59.13       93.22     28.46 o 
  -5   7  11        6.03       14.09     23.37 o 
  -4   7  11      399.93      402.74     40.73 o 
  -3   7  11      951.71      824.93     54.51 o 
  -2   7  11       30.30       19.23     17.44 o 
  -1   7  11       49.00       39.31     18.05 o 
   0   7  11      184.89      182.77     21.84 o 
   1   7  11       70.65       66.13     18.72 o 
   2   7  11       57.07       32.83     25.32 o 
   3   7  11      175.75      129.39     29.64 o 
   4   7  11      223.73      179.93     32.61 o 
   5   7  11      162.96      142.64     31.26 o 
   6   7  11       48.51        1.77     28.36 o 
   7   7  11       18.10        4.03     26.75 o 
   8   7  11      291.05      282.01     42.42 o 
   9   7  11      607.87      689.12     58.93 o 
  -6   8  11      149.37       96.99     30.06 o 
  -5   8  11       72.49      107.99     32.98 o 
  -4   8  11        4.19        7.09     25.86 o 
  -3   8  11       57.91       -2.63     28.24 o 
  -2   8  11      117.86      155.21     33.90 o 
  -1   8  11       37.85       33.75     18.92 o 
   0   8  11      128.44      192.11     25.84 o 
   1   8  11      143.56      171.25     33.73 o 
   2   8  11        0.72       56.74     32.43 o 
   3   8  11       17.75      100.93     36.12 o 
   4   8  11      160.33      255.84     43.21 o 
   5   8  11      209.65      345.85     48.53 o 
 -12   0  12        3.57      -20.64     20.64 o 
 -10   0  12       63.52       60.94     19.97 o 
  -8   0  12       17.09       19.11     15.08 o 
  -6   0  12     2914.50     2771.41     61.18 o 
  -4   0  12    20366.65    21287.20    108.97 o 
  -2   0  12    31591.97    31222.95    105.17 o 
   0   0  12       65.06       52.36      8.14 o 
   2   0  12    11017.44    12481.23     77.80 o 
   4   0  12      413.91      454.20     17.40 o 
   6   0  12      480.60      389.77     25.02 o 
   8   0  12      860.18      842.41     37.47 o 
  10   0  12      780.60      708.27     38.48 o 
  12   0  12     1656.55     1760.46     61.29 o 
  14   0  12      327.83      339.38     33.62 o 
 -15   1  12        5.84       97.96     26.68 o 
 -14   1  12       15.68        6.07     23.00 o 
 -13   1  12       12.71      -15.54     15.54 o 
 -12   1  12       68.24       57.86     14.90 o 
 -11   1  12       42.32       21.18     13.64 o 
 -10   1  12      124.34      143.86     17.22 o 
  -9   1  12       38.18       36.52     17.05 o 
  -8   1  12       18.80       30.18     11.47 o 
  -7   1  12      172.15      145.51     14.33 o 
  -6   1  12      202.07      184.48     25.95 o 
  -5   1  12      538.20      687.17     24.72 o 
  -4   1  12     1435.67     1447.63     26.15 o 
  -3   1  12      473.59      450.89     11.71 o 
  -2   1  12        0.74        7.20      4.89 o 
  -1   1  12        0.02       -2.00      4.49 o 
   0   1  12      586.68      548.99     11.95 o 
   1   1  12      788.16      663.82     11.51 o 
   2   1  12      451.76      381.06     10.98 o 
   3   1  12       10.81        3.19      5.29 o 
   4   1  12      439.84      363.23     13.17 o 
   5   1  12      988.86      988.17     25.16 o 
   6   1  12      878.57      836.38     24.35 o 
   7   1  12        0.82       -5.09     10.18 o 
   8   1  12     1552.73     1555.44     35.53 o 
   9   1  12     1246.30     1280.78     34.41 o 
  10   1  12       82.35       90.33     17.09 o 
  11   1  12       25.39       13.12     12.75 o 
  12   1  12        1.38       -1.56     12.53 o 
  13   1  12        5.44       -3.81     12.96 o 
  14   1  12       48.48       35.35     14.76 o 
  15   1  12       25.22        0.75     14.51 o 
 -15   2  12       31.35      -22.54     22.54 o 
 -14   2  12      169.58      211.44     21.88 o 
 -13   2  12      291.02      252.28     22.23 o 
 -12   2  12       80.43       69.30     32.84 o 
 -11   2  12       67.56       87.35     28.40 o 
 -10   2  12      192.36      190.31     39.98 o 
  -9   2  12      253.05      219.39     18.46 o 
  -8   2  12      338.27      302.17     20.22 o 
  -7   2  12      138.64      116.84     11.48 o 
  -6   2  12      205.86      189.86     12.31 o 
  -5   2  12      180.61      162.25     11.32 o 
  -4   2  12      156.76      157.72     10.49 o 
  -3   2  12        0.95       11.34      6.67 o 
  -2   2  12      126.38       99.23      8.68 o 
  -1   2  12        6.84       -2.50      6.33 o 
   0   2  12      724.66      678.26     13.78 o 
   1   2  12      554.77      478.68     10.50 o 
   2   2  12       12.31       14.11      5.80 o 
   3   2  12      241.43      215.98     12.91 o 
   4   2  12     1125.53     1131.93     26.18 o 
   5   2  12       69.79       59.34     10.00 o 
   6   2  12      165.25      144.81     13.01 o 
   7   2  12      997.19      949.34     27.52 o 
   8   2  12       44.03       42.10     11.93 o 
   9   2  12      238.61      231.23     18.42 o 
  10   2  12      190.55      157.12     17.50 o 
  11   2  12      525.16      534.46     26.31 o 
  12   2  12      754.32      764.51     40.32 o 
  13   2  12       19.87       21.34     13.99 o 
  14   2  12      113.34      100.18     18.53 o 
  15   2  12        6.01       -0.37     23.09 o 
 -14   3  12       50.30       74.37     26.09 o 
 -13   3  12       64.25       55.05     46.21 o 
 -12   3  12        1.00       19.86     14.54 o 
 -11   3  12      111.63       96.96     33.97 o 
 -10   3  12      195.36      186.81     15.31 o 
  -9   3  12      997.58      984.79     26.85 o 
  -8   3  12       22.32       34.28     10.57 o 
  -7   3  12      108.59      127.85     12.30 o 
  -6   3  12     1221.58     1231.33     25.76 o 
  -5   3  12       68.03       69.60      9.23 o 
  -4   3  12     1233.28     1294.62     24.24 o 
  -3   3  12      325.73      354.97     13.15 o 
  -2   3  12        0.40        7.89      6.24 o 
  -1   3  12      754.67      833.08     18.02 o 
   0   3  12      668.80      668.83     24.04 o 
   1   3  12      612.41      592.05     15.26 o 
   2   3  12     2077.79     2110.00     48.55 o 
   3   3  12     1120.36     1243.46     49.58 o 
   4   3  12     1580.42     1597.06     55.65 o 
   5   3  12      338.89      354.94     15.84 o 
   6   3  12      537.49      545.44     19.96 o 
   7   3  12     1593.95     1616.32     33.79 o 
   8   3  12      603.19      732.97     37.90 o 
   9   3  12      505.48      485.02     34.56 o 
  10   3  12      432.83      452.59     35.02 o 
  11   3  12      372.88      391.18     35.26 o 
  12   3  12       34.35       66.73     24.76 o 
  13   3  12      215.57      205.76     32.73 o 
  14   3  12      424.88      420.64     42.14 o 
 -13   4  12        2.75       80.30     33.22 o 
 -12   4  12        0.55       43.59     19.23 o 
 -11   4  12       94.15      153.66     25.73 o 
 -10   4  12      190.11      244.87     39.15 o 
  -9   4  12       19.30       14.58     14.56 o 
  -8   4  12       20.63       19.30     13.82 o 
  -7   4  12      192.48      203.87     19.04 o 
  -6   4  12        0.01       -6.59     11.97 o 
  -5   4  12      534.99      526.61     23.94 o 
  -4   4  12       12.83        8.94     10.99 o 
  -3   4  12        6.66       15.63     11.63 o 
  -2   4  12      857.26      817.35     27.82 o 
  -1   4  12      213.15      197.69     20.06 o 
   0   4  12       36.51       32.15     11.12 o 
   1   4  12       46.74       36.35     11.07 o 
   2   4  12      242.46      221.45     16.19 o 
   3   4  12       70.88       66.58     17.38 o 
   4   4  12      104.73      109.62     20.12 o 
   5   4  12        2.37      -14.69     17.28 o 
   6   4  12       48.39       31.49     19.22 o 
   7   4  12        6.49        4.99     16.70 o 
   8   4  12       18.17       -4.85     17.80 o 
   9   4  12        0.11        3.77     16.73 o 
  10   4  12       98.75       94.77     23.84 o 
  11   4  12       91.96       83.58     27.15 o 
  12   4  12       18.61       -4.67     17.32 o 
  13   4  12       49.19        9.45     18.12 o 
 -12   5  12       11.37       76.77     32.00 o 
 -11   5  12       31.78       75.83     18.86 o 
 -10   5  12       64.04      114.55     43.18 o 
  -9   5  12       27.64       30.96     14.40 o 
  -8   5  12        8.18       16.76     14.69 o 
  -7   5  12       43.40       37.45     13.83 o 
  -6   5  12       87.92       70.66     14.88 o 
  -5   5  12      160.25      183.09     17.97 o 
  -4   5  12      153.99      142.29     16.52 o 
  -3   5  12       41.40       21.69     11.99 o 
  -2   5  12       14.52        7.96     11.57 o 
  -1   5  12       49.57       34.09     12.28 o 
   0   5  12      108.35      115.79     15.34 o 
   1   5  12       60.89       52.59     13.12 o 
   2   5  12      195.34      203.45     17.44 o 
   3   5  12      169.15      167.35     23.21 o 
   4   5  12      115.17       83.44     20.02 o 
   5   5  12      292.93      250.20     26.44 o 
   6   5  12      667.93      753.76     40.44 o 
   7   5  12     1008.48     1003.86     46.60 o 
   8   5  12       91.14      113.07     39.89 o 
   9   5  12       54.50       36.66     30.42 o 
  10   5  12       30.74       -1.95     17.51 o 
  11   5  12        9.61       21.62     16.58 o 
  12   5  12      199.09      298.60     27.89 o 
 -11   6  12        1.61        0.53     22.82 o 
 -10   6  12        1.25      -11.38     24.94 o 
  -9   6  12      112.43       66.91     26.89 o 
  -8   6  12      158.15      140.44     30.93 o 
  -7   6  12        7.93        9.75     22.51 o 
  -6   6  12      958.86      910.83     53.97 o 
  -5   6  12     1782.25     1992.49     75.47 o 
  -4   6  12       90.46       83.34     25.12 o 
  -3   6  12       34.96       48.18     24.17 o 
  -2   6  12      144.64      176.65     50.68 o 
  -1   6  12     2826.81     3145.48     62.01 o 
   0   6  12      263.94      277.67     23.16 o 
   1   6  12        8.12       10.47     15.70 o 
   2   6  12      145.64      153.21     18.99 o 
   3   6  12       66.51       75.11     23.72 o 
   4   6  12      213.07      173.93     28.77 o 
   5   6  12       25.97       16.73     25.18 o 
   6   6  12      143.12      101.57     26.41 o 
   7   6  12       57.00       48.27     27.68 o 
   8   6  12      235.47      223.57     28.37 o 
   9   6  12       94.67      116.31     19.70 o 
  10   6  12        0.75       60.81     19.40 o 
  11   6  12      617.09      666.54     35.70 o 
  -8   7  12        9.80       -6.45     24.19 o 
  -7   7  12        1.47       47.35     28.10 o 
  -6   7  12       72.31       72.16     27.18 o 
  -5   7  12      106.37       92.27     26.33 o 
  -4   7  12        0.26        4.98     22.96 o 
  -3   7  12       21.00       14.80     26.23 o 
  -2   7  12      117.20       94.45     19.62 o 
  -1   7  12       16.69       -8.02     17.79 o 
   0   7  12        3.98        2.56     18.09 o 
   1   7  12       34.20       39.74     18.63 o 
   2   7  12       28.76       34.77     27.60 o 
   3   7  12      140.91      201.82     36.68 o 
   4   7  12       44.44       32.27     28.66 o 
   5   7  12        0.02        4.84     28.55 o 
   6   7  12       19.21       12.89     26.55 o 
   7   7  12      131.49      177.21     38.32 o 
   8   7  12        0.97      -15.96     29.58 o 
  -5   8  12      123.60      154.39     35.05 o 
  -4   8  12       52.52       34.21     26.87 o 
  -3   8  12        6.78        5.38     25.64 o 
  -2   8  12      106.57      124.48     33.05 o 
  -1   8  12      142.76      180.11     25.53 o 
   0   8  12       54.40       92.66     24.56 o 
   1   8  12       88.70      107.69     43.42 o 
   2   8  12        0.10       61.92     32.54 o 
   3   8  12      117.59      220.74     41.25 o 
   4   8  12        1.81       67.05     31.97 o 
   5   8  12       67.70      123.04     37.16 o 
 -15   0  13       92.16       16.24     24.91 o 
 -13   0  13        3.15       -1.66     20.78 o 
 -11   0  13       85.08       90.44     23.07 o 
  -9   0  13        1.01       -7.56     16.64 o 
  -7   0  13       12.57       -3.57     13.57 o 
  -5   0  13      215.07      199.95     20.82 o 
  -3   0  13     1503.39     1293.54    120.56 o 
  -1   0  13       66.17       61.22     11.69 o 
   1   0  13        0.88        8.03      7.58 o 
   3   0  13      244.15      251.86     14.10 o 
   5   0  13       49.45       60.10     15.19 o 
   7   0  13        2.95       14.41     14.47 o 
   9   0  13      244.82      243.17     26.54 o 
  11   0  13        9.72       45.04     21.63 o 
  13   0  13        1.17       30.39     21.04 o 
  15   0  13        3.08        9.65     21.86 o 
 -15   1  13       88.99       78.29     27.05 o 
 -14   1  13      220.85      176.94     46.84 o 
 -13   1  13       90.95       44.67     18.57 o 
 -12   1  13       48.14       34.89     18.79 o 
 -11   1  13      373.68      404.82     24.40 o 
 -10   1  13      243.07      223.23     21.32 o 
  -9   1  13        7.74       18.69     16.34 o 
  -8   1  13       14.21       19.84     11.24 o 
  -7   1  13       80.37       90.59     13.03 o 
  -6   1  13      170.76      207.02     15.04 o 
  -5   1  13        0.05       12.39      7.64 o 
  -4   1  13      310.48      349.40     13.78 o 
  -3   1  13     2048.25     2217.35     23.78 o 
  -2   1  13     7723.58     8153.99     94.98 o 
  -1   1  13      263.20      299.17      8.66 o 
   0   1  13      566.88      532.66     13.37 o 
   1   1  13       72.26       86.63      6.67 o 
   2   1  13     4924.94     4497.68     43.14 o 
   3   1  13       24.69       54.07     10.95 o 
   4   1  13       19.56       43.63     10.18 o 
   5   1  13       17.75       29.92      9.78 o 
   6   1  13     2516.63     2496.38     41.18 o 
   7   1  13      363.69      358.81     19.07 o 
   8   1  13     1739.35     1863.60     39.25 o 
   9   1  13     1873.75     1961.49     42.03 o 
  10   1  13       51.35       61.48     19.70 o 
  11   1  13       20.32       26.56     14.30 o 
  12   1  13        0.48       12.89     13.93 o 
  13   1  13       92.52      124.42     18.41 o 
  14   1  13      136.13      182.01     20.77 o 
  15   1  13       33.51       35.15     16.04 o 
 -15   2  13       14.61        4.69     39.82 o 
 -14   2  13        0.29       -3.23     15.06 o 
 -13   2  13      100.31       50.05     15.62 o 
 -12   2  13       71.39      102.93     17.59 o 
 -11   2  13      355.50      415.23     52.67 o 
 -10   2  13        7.99       37.41     16.14 o 
  -9   2  13      543.86      513.35     25.56 o 
  -8   2  13     1080.74     1127.94     54.01 o 
  -7   2  13     1526.47     1603.80     29.69 o 
  -6   2  13      298.12      276.44     14.20 o 
  -5   2  13       62.00       78.81      9.52 o 
  -4   2  13      134.16      149.48     10.75 o 
  -3   2  13     1295.47     1391.47     23.54 o 
  -2   2  13      214.85      150.40      9.87 o 
  -1   2  13      441.89      368.32     12.80 o 
   0   2  13       16.04       10.09      4.54 o 
   1   2  13      773.62      785.41     17.52 o 
   2   2  13     2164.43     2323.60     54.33 o 
   3   2  13      803.01      896.46     40.29 o 
   4   2  13      449.59      527.42     19.35 o 
   5   2  13      778.58      724.43     22.43 o 
   6   2  13     2050.66     2013.10     37.20 o 
   7   2  13     3644.73     3787.40     93.19 o 
   8   2  13     1812.52     1928.10     39.95 o 
   9   2  13      859.08      792.01     28.97 o 
  10   2  13      464.09      447.39     23.81 o 
  11   2  13      911.30      937.15     47.16 o 
  12   2  13      582.43      621.07     29.27 o 
  13   2  13      186.66      228.35     22.08 o 
  14   2  13       38.25       67.27     25.31 o 
 -14   3  13       12.46      -14.78     14.78 o 
 -13   3  13        1.09       53.79     21.64 o 
 -12   3  13       51.78       40.93     21.68 o 
 -11   3  13       11.88        1.08     14.59 o 
 -10   3  13       10.28       28.58     11.53 o 
  -9   3  13       11.21       21.06     13.38 o 
  -8   3  13      313.94      304.38     17.03 o 
  -7   3  13       69.91       80.97     11.54 o 
  -6   3  13       66.56       85.22     10.51 o 
  -5   3  13        0.66        4.89      8.16 o 
  -4   3  13       61.06       47.14      8.47 o 
  -3   3  13        2.39       -3.58      6.99 o 
  -2   3  13       30.25       31.64      7.38 o 
  -1   3  13       18.35       16.79      6.89 o 
   0   3  13       14.86       11.92      6.35 o 
   1   3  13       57.43       52.57      6.14 o 
   2   3  13        1.20        2.50      7.51 o 
   3   3  13       11.05       13.81      8.10 o 
   4   3  13      287.45      272.84     15.23 o 
   5   3  13      194.75      189.55     13.59 o 
   6   3  13       22.20        9.07     15.21 o 
   7   3  13        7.30        2.83     16.06 o 
   8   3  13       84.16       78.45     20.54 o 
   9   3  13        3.69       20.10     19.72 o 
  10   3  13       65.54       78.79     23.28 o 
  11   3  13        6.17       -0.32     20.49 o 
  12   3  13       12.14       18.93     23.96 o 
  13   3  13       17.41       14.15     26.02 o 
  14   3  13       16.85       36.26     25.91 o 
 -13   4  13       31.57        8.60     51.73 o 
 -12   4  13      215.90      264.18     24.69 o 
 -11   4  13      403.20      473.97     94.47 o 
 -10   4  13       14.99       23.07     15.16 o 
  -9   4  13      132.48      150.17     20.60 o 
  -8   4  13       59.43       59.74     15.54 o 
  -7   4  13     1208.90     1187.38     39.67 o 
  -6   4  13       50.01       56.05     13.74 o 
  -5   4  13       14.56       38.05     13.21 o 
  -4   4  13       13.43       19.55     11.78 o 
  -3   4  13      754.52      751.85     27.14 o 
  -2   4  13     1221.84     1223.10     41.82 o 
  -1   4  13        6.68       -1.07     10.38 o 
   0   4  13      121.63      134.31     28.60 o 
   1   4  13      140.60      134.75     14.02 o 
   2   4  13      246.09      258.52     17.20 o 
   3   4  13      558.58      537.96     31.89 o 
   4   4  13     1799.93     1773.94     55.02 o 
   5   4  13      774.96      751.78     39.05 o 
   6   4  13       12.47       11.71     16.73 o 
   7   4  13      118.28      116.31     21.70 o 
   8   4  13      101.48       88.59     22.44 o 
   9   4  13      200.06      182.72     26.01 o 
  10   4  13      128.28      132.26     25.65 o 
  11   4  13     1023.37     1123.50     55.00 o 
  12   4  13       28.14       61.74     25.51 o 
  13   4  13      332.28      283.39     76.76 o 
 -12   5  13        0.01       39.64     18.66 o 
 -11   5  13      316.30      403.36     65.60 o 
 -10   5  13      179.19      205.65     41.95 o 
  -9   5  13       12.93       24.51     15.92 o 
  -8   5  13        7.63       10.20     14.32 o 
  -7   5  13      204.06      207.91     22.28 o 
  -6   5  13        0.22       -2.64     13.58 o 
  -5   5  13        0.38        0.11     22.69 o 
  -4   5  13       29.24       19.28     13.69 o 
  -3   5  13      238.07      198.08     18.07 o 
  -2   5  13      175.00      164.63     16.90 o 
  -1   5  13      618.33      635.84     26.78 o 
   0   5  13       74.83       88.65     15.26 o 
   1   5  13      524.96      491.19     24.09 o 
   2   5  13      677.13      646.27     26.65 o 
   3   5  13      551.00      583.41     34.93 o 
   4   5  13      458.37      427.71     31.77 o 
   5   5  13        3.21      -10.14     19.27 o 
   6   5  13      530.41      595.00     37.49 o 
   7   5  13     1596.30     1632.08     59.92 o 
   8   5  13       11.73       -0.68     17.94 o 
   9   5  13       39.24       32.71     33.09 o 
  10   5  13       79.03       41.28     16.87 o 
  11   5  13       49.11       37.31     16.97 o 
  12   5  13      251.14      275.98     34.24 o 
  -9   6  13        4.61       -5.53     23.99 o 
  -8   6  13       75.46       82.00     28.49 o 
  -7   6  13        6.40      -22.97     22.97 o 
  -6   6  13       12.36        0.57     20.79 o 
  -5   6  13       91.86      133.89     30.48 o 
  -4   6  13       19.58       -4.65     21.92 o 
  -3   6  13        4.29       31.80     22.88 o 
  -2   6  13       86.11       70.33     17.44 o 
  -1   6  13      170.14      171.48     28.62 o 
   0   6  13        0.07       -1.63     16.61 o 
   1   6  13       45.51       38.12     19.16 o 
   2   6  13       22.23      -25.51     25.51 o 
   3   6  13       11.44      -19.22     27.44 o 
   4   6  13       20.08       -6.43     26.59 o 
   6   6  13       13.63       -3.10     17.41 o 
   7   6  13        5.64        4.10     16.35 o 
   8   6  13       30.70       36.33     17.78 o 
   9   6  13        1.98        9.05     16.95 o 
  10   6  13       35.05       51.88     29.94 o 
  -8   7  13       66.47       31.28     25.21 o 
  -7   7  13       91.83      127.88     31.22 o 
  -6   7  13      119.36      129.68     30.71 o 
  -5   7  13       52.39       35.29     25.83 o 
  -4   7  13      257.02      222.61     35.20 o 
  -3   7  13      785.54      740.36     51.98 o 
  -2   7  13      438.81      413.73     43.54 o 
  -1   7  13       72.48       81.51     20.44 o 
   0   7  13     1149.78     1241.68     45.06 o 
   1   7  13      412.93      514.85     32.11 o 
   2   7  13       35.06       91.41     28.67 o 
   3   7  13      634.21      813.83     55.64 o 
   4   7  13        2.03       33.01     27.77 o 
   5   7  13      133.72      158.90     34.69 o 
   6   7  13        0.06       31.27     32.61 o 
   7   7  13      676.98      803.03     58.53 o 
   8   7  13        3.10        4.09     31.95 o 
  -4   8  13       67.26       34.38     27.39 o 
  -3   8  13       93.45      114.61     33.65 o 
  -2   8  13        1.25       27.40     29.03 o 
  -1   8  13      125.36      187.73     62.79 o 
   0   8  13       34.24       90.24     26.52 o 
   1   8  13       10.89       18.31     22.29 o 
   2   8  13      157.08      160.81     36.48 o 
   3   8  13       96.61       83.40     35.62 o 
   4   8  13       67.76       92.06     34.27 o 
 -14   0  14      328.21      312.36     36.59 o 
 -12   0  14      187.00      215.13     29.64 o 
 -10   0  14       72.07       44.71     19.60 o 
  -8   0  14       67.24       39.17     18.19 o 
  -6   0  14       35.22       54.63     15.76 o 
  -4   0  14     9804.33     9783.96    199.92 o 
  -2   0  14     3460.73     3347.70     61.22 o 
   0   0  14     3115.85     3046.20     41.52 o 
   2   0  14      405.36      373.45     16.23 o 
   4   0  14     1217.14     1174.79     40.08 o 
   6   0  14       86.57       84.62     16.70 o 
   8   0  14     1569.24     1759.94     54.64 o 
  10   0  14     1178.18     1306.78     52.53 o 
  12   0  14       79.85       98.12     23.77 o 
  14   0  14       70.18      129.04     29.28 o 
 -15   1  14       23.03      -12.71     17.43 o 
 -14   1  14        0.31      -17.24     17.24 o 
 -13   1  14        1.97        8.71     29.05 o 
 -12   1  14       32.16       13.44     19.18 o 
 -11   1  14        4.01       40.68     28.31 o 
 -10   1  14        1.87       18.73     13.37 o 
  -9   1  14       66.35       90.92     15.02 o 
  -8   1  14        4.54      -13.89     13.89 o 
  -7   1  14       34.92       22.71     11.10 o 
  -6   1  14      161.64      171.11     11.73 o 
  -5   1  14        9.39       11.15      8.19 o 
  -4   1  14      509.38      490.51     12.87 o 
  -3   1  14       53.67       35.71      6.47 o 
  -2   1  14     1190.82     1189.74     18.29 o 
  -1   1  14       13.39       15.98      5.48 o 
   0   1  14      357.75      325.59     15.02 o 
   1   1  14       20.80       10.50      6.72 o 
   2   1  14      478.30      463.61     14.81 o 
   3   1  14      122.04      138.76     10.32 o 
   4   1  14     1040.49     1134.72     28.15 o 
   5   1  14        2.43       -6.44     10.61 o 
   6   1  14      397.02      374.94     18.95 o 
   7   1  14      544.44      560.81     23.12 o 
   8   1  14      190.59      197.57     17.82 o 
   9   1  14      329.87      298.56     20.66 o 
  10   1  14      376.10      301.76     21.93 o 
  11   1  14       58.64       54.26     15.21 o 
  12   1  14       59.10       62.30     15.53 o 
  13   1  14        0.75       35.27     15.56 o 
  14   1  14       22.78       76.80     18.69 o 
 -13   2  14       33.22       22.40     34.63 o 
 -12   2  14       62.98       89.78     17.75 o 
 -11   2  14       75.77      123.74     57.11 o 
 -10   2  14      188.42      200.78     19.30 o 
  -9   2  14      644.48      647.05     40.64 o 
  -8   2  14      202.45      210.01     17.21 o 
  -7   2  14      326.79      365.98     16.62 o 
  -6   2  14      322.92      294.20     14.63 o 
  -5   2  14      301.09      297.28     13.98 o 
  -4   2  14      140.36      140.71     10.38 o 
  -3   2  14      886.47      909.29     20.21 o 
  -2   2  14      390.35      370.49     13.93 o 
  -1   2  14       32.13       25.26      6.71 o 
   0   2  14      114.23      100.91      6.94 o 
   1   2  14       36.87       39.12      5.97 o 
   2   2  14      511.05      495.08     16.89 o 
   3   2  14      328.68      327.00     13.13 o 
   4   2  14      134.23       88.33     11.96 o 
   5   2  14      603.38      553.09     21.29 o 
   6   2  14      248.07      238.35     16.39 o 
   7   2  14       17.87       19.17     12.50 o 
   8   2  14      392.06      392.33     22.18 o 
   9   2  14     1121.32     1168.78     34.36 o 
  10   2  14      215.91      235.12     20.04 o 
  11   2  14       47.29       27.38     14.88 o 
  12   2  14       41.88       42.97     15.91 o 
  13   2  14        2.62       58.15     57.05 o 
  14   2  14       63.42      100.71     59.59 o 
 -14   3  14       29.43       97.69     24.60 o 
 -13   3  14        4.82       16.73     14.14 o 
 -12   3  14        4.53       30.44     18.69 o 
 -11   3  14      155.82      161.22     16.23 o 
 -10   3  14       13.26       10.90     10.79 o 
  -9   3  14      556.03      581.33     21.95 o 
  -8   3  14      229.12      234.46     19.82 o 
  -7   3  14      352.69      352.45     17.01 o 
  -6   3  14      672.27      640.47     19.99 o 
  -5   3  14     1559.16     1663.22     29.80 o 
  -4   3  14      159.67      176.51     12.00 o 
  -3   3  14      344.29      355.07     14.05 o 
  -2   3  14      755.28      889.20     20.09 o 
  -1   3  14     1723.77     1795.37     43.78 o 
   0   3  14      259.84      266.84     23.26 o 
   1   3  14     1090.07     1116.82     25.44 o 
   2   3  14       96.75      102.11     10.68 o 
   3   3  14      239.69      243.51     14.02 o 
   4   3  14       77.77       93.74     17.64 o 
   5   3  14       94.86      134.28     20.70 o 
   6   3  14      348.05      327.48     27.72 o 
   7   3  14      690.91      702.37     38.83 o 
   8   3  14       52.68       66.91     21.07 o 
   9   3  14     1720.43     1608.06     59.43 o 
  10   3  14      346.27      373.49     33.98 o 
  11   3  14      118.01      155.92     28.51 o 
  12   3  14      822.91      829.60     50.82 o 
  13   3  14      996.31      882.82     53.92 o 
 -13   4  14       46.97      121.59     45.05 o 
 -12   4  14      136.18      204.80     60.91 o 
 -11   4  14       56.16      141.69     75.71 o 
 -10   4  14        7.51       10.45     15.48 o 
  -9   4  14       42.16       61.47     16.65 o 
  -8   4  14      140.05      127.63     17.90 o 
  -7   4  14      156.14      164.15     18.39 o 
  -6   4  14      156.69      134.56     16.07 o 
  -5   4  14      140.28      137.06     16.29 o 
  -4   4  14      155.33      150.84     16.52 o 
  -3   4  14       10.24       10.67     11.45 o 
  -2   4  14        0.24       -2.18     10.86 o 
  -1   4  14        0.50       -3.19     11.08 o 
   0   4  14       88.85       89.08     13.83 o 
   1   4  14       12.86        9.02     10.60 o 
   2   4  14      118.75      112.36     14.64 o 
   3   4  14        0.65       -3.39     18.25 o 
   4   4  14       46.67        8.05     18.68 o 
   5   4  14      343.00      309.91     30.16 o 
   6   4  14        1.77      -14.77     20.12 o 
   7   4  14        2.06      -11.38     19.26 o 
   8   4  14      137.43      165.22     26.26 o 
   9   4  14       58.52       45.42     20.67 o 
  10   4  14       80.02       39.87     21.97 o 
  11   4  14      167.39      166.39     30.95 o 
  12   4  14       11.28       45.72     24.75 o 
  13   4  14      104.02       96.46     67.98 o 
 -11   5  14       99.98      249.96     80.13 o 
 -10   5  14        1.09       26.99     15.30 o 
  -9   5  14       37.76       47.19     18.47 o 
  -8   5  14       40.23       20.45     15.30 o 
  -7   5  14       67.20       82.07     17.30 o 
  -6   5  14        1.27       -5.93     15.75 o 
  -5   5  14      264.49      282.25     28.21 o 
  -4   5  14        0.19        6.87     14.19 o 
  -3   5  14      378.02      360.20     22.82 o 
  -2   5  14       66.99       63.60     22.08 o 
  -1   5  14        1.91        0.51     13.99 o 
   0   5  14      303.89      306.59     21.49 o 
   1   5  14      909.21      871.16     30.90 o 
   2   5  14       49.59       24.67     13.80 o 
   3   5  14      245.23      203.60     25.99 o 
   4   5  14        0.60       -0.98     18.54 o 
   5   5  14       12.03        5.08     19.31 o 
   6   5  14      285.36      268.02     29.60 o 
   7   5  14      461.77      448.82     36.68 o 
   8   5  14        0.22      -20.15     20.15 o 
   9   5  14       25.08       21.08     20.04 o 
  10   5  14       63.81       43.60     42.73 o 
  11   5  14       81.42       41.89     34.76 o 
 -10   6  14      141.70       87.58     28.26 o 
  -9   6  14       61.06      103.48     30.95 o 
  -8   6  14        8.12       12.46     23.62 o 
  -7   6  14        1.70       -5.31     23.71 o 
  -6   6  14       11.22       20.01     22.55 o 
  -5   6  14       32.83       29.52     22.26 o 
  -4   6  14        8.00       -9.52     24.84 o 
  -3   6  14      380.58      430.67     39.50 o 
  -2   6  14       10.65      -18.06     18.06 o 
  -1   6  14     2389.51     2438.26     56.64 o 
   0   6  14     1024.98     1042.16     39.08 o 
   1   6  14        2.77       25.99     24.32 o 
   2   6  14      363.50      281.41     34.53 o 
   3   6  14       80.10      -22.62     28.17 o 
   4   6  14      683.61      662.62     30.51 o 
   5   6  14      411.51      418.24     53.05 o 
   6   6  14      102.83       37.98     16.75 o 
   7   6  14       21.01      -13.95     17.35 o 
   8   6  14        1.70        3.20     35.78 o 
   9   6  14      894.52      906.34     39.65 o 
  10   6  14       27.30       -4.21     19.23 o 
  -7   7  14        3.35       44.36     28.73 o 
  -6   7  14        9.89       -2.02     25.09 o 
  -4   7  14        9.25       19.91     27.07 o 
  -3   7  14      165.90      143.26     34.55 o 
  -2   7  14      163.81      169.71     33.81 o 
  -1   7  14      116.79      145.75     40.40 o 
   0   7  14       48.44      116.53     29.49 o 
   1   7  14      224.91      315.61     55.60 o 
   2   7  14        0.81       39.42     29.24 o 
   3   7  14        0.06       24.14     29.45 o 
   4   7  14       35.81       69.89     31.49 o 
   5   7  14       78.63      118.16     35.04 o 
   6   7  14        0.96       49.82     31.68 o 
   7   7  14       24.31       48.32     33.45 o 
  -3   8  14       27.47       79.86     32.45 o 
  -2   8  14       11.58       26.27     29.28 o 
  -1   8  14       68.62       23.50     28.35 o 
   0   8  14       86.31      143.21     24.66 o 
   1   8  14       72.75       50.39     21.45 o 
   2   8  14       11.16       -4.82     29.68 o 
 -11   0  15        2.26       35.46     21.12 o 
  -9   0  15       64.76       52.62     19.76 o 
  -7   0  15        1.08        5.08     15.66 o 
  -5   0  15       27.21       35.65     15.13 o 
  -3   0  15      365.96      436.21     18.42 o 
  -1   0  15       15.06        8.65      8.58 o 
   1   0  15      552.26      631.89     22.11 o 
   3   0  15      113.18       83.64     17.33 o 
   5   0  15      148.57      197.90     21.65 o 
   7   0  15      222.06      175.65     21.44 o 
   9   0  15        0.37       11.11     16.49 o 
  11   0  15        0.38      -10.97     20.06 o 
  13   0  15        0.62      -20.13     21.37 o 
 -14   1  15        0.24       -5.67     23.54 o 
 -13   1  15       18.40       20.19     15.95 o 
 -12   1  15       42.69       33.74     28.27 o 
 -11   1  15        2.43       45.27     18.87 o 
 -10   1  15      272.02      324.40     29.97 o 
  -9   1  15       54.52       72.52     14.98 o 
  -8   1  15      233.54      238.26     18.72 o 
  -7   1  15       66.91       76.83     13.05 o 
  -6   1  15      221.28      252.74     13.77 o 
  -5   1  15      857.12      815.98     20.17 o 
  -4   1  15      763.41      800.91     16.04 o 
  -3   1  15       83.95       84.88      7.28 o 
  -2   1  15      482.10      549.84     13.46 o 
  -1   1  15     3405.48     3610.44     30.86 o 
   0   1  15     1567.85     1571.98     24.14 o 
   1   1  15        5.92        8.91     11.92 o 
   2   1  15      661.94      731.73     18.24 o 
   3   1  15     1543.27     1802.45     34.76 o 
   4   1  15     1717.14     1966.15     64.63 o 
   5   1  15       70.78       62.26     11.70 o 
   6   1  15      268.03      279.17     17.32 o 
   7   1  15      625.58      615.49     24.65 o 
   8   1  15      764.84      754.23     27.79 o 
   9   1  15      456.96      472.80     24.32 o 
  10   1  15      965.49     1016.69     39.70 o 
  11   1  15      387.74      383.41     24.00 o 
  12   1  15      284.58      253.93     21.29 o 
  13   1  15       69.42       34.53     14.94 o 
  14   1  15       67.60       46.91     22.40 o 
 -13   2  15        0.02        5.62     17.29 o 
 -12   2  15      157.68      210.96     61.57 o 
 -11   2  15       46.18       80.08     33.53 o 
 -10   2  15       12.30       21.42     14.00 o 
  -9   2  15      425.78      388.42     19.06 o 
  -8   2  15      100.84      109.76     12.69 o 
  -7   2  15       12.89       21.30      9.83 o 
  -6   2  15        1.30        1.00      9.23 o 
  -5   2  15      248.05      248.03     13.50 o 
  -4   2  15       12.95        9.92      7.62 o 
  -3   2  15      202.23      186.93     11.55 o 
  -2   2  15      456.68      465.52     15.60 o 
  -1   2  15       70.46       49.93      7.73 o 
   0   2  15      453.80      421.67     14.30 o 
   1   2  15       25.89       23.09      5.92 o 
   2   2  15      119.41      128.58      9.59 o 
   3   2  15     1042.55     1040.58     27.25 o 
   4   2  15      858.50      812.60     25.17 o 
   5   2  15      648.63      690.78     26.53 o 
   6   2  15      442.63      449.33     21.08 o 
   7   2  15       71.03       68.67     13.71 o 
   8   2  15     2586.68     2617.05     54.90 o 
   9   2  15     1618.88     1673.21     40.62 o 
  10   2  15       29.55       57.18     16.12 o 
  11   2  15       56.79       42.52     15.42 o 
  12   2  15       78.52       43.75     15.36 o 
  13   2  15        0.25      -16.51     16.51 o 
  14   2  15      104.09      102.65     19.26 o 
 -13   3  15       36.74       78.32     20.12 o 
 -12   3  15        1.73       80.33     35.04 o 
 -11   3  15       21.47       46.22     13.36 o 
 -10   3  15        7.38        0.99     11.91 o 
  -9   3  15       10.57       11.84     11.61 o 
  -8   3  15       47.12       33.34     11.42 o 
  -7   3  15      111.78       92.50     12.17 o 
  -6   3  15       10.68       21.49      9.97 o 
  -5   3  15        0.03        0.54      9.04 o 
  -4   3  15       54.20       33.75      8.89 o 
  -3   3  15        0.02       -1.08      7.56 o 
  -2   3  15      134.85      134.55     14.17 o 
  -1   3  15      131.08      114.59     10.44 o 
   0   3  15       44.52       37.92      8.23 o 
   1   3  15        1.48        3.80      7.85 o 
   2   3  15       54.64       38.42     15.40 o 
   3   3  15       13.35        5.10     13.55 o 
   4   3  15       13.85        4.42     15.25 o 
   5   3  15        3.66        2.66     16.16 o 
   6   3  15      101.14       70.80     20.38 o 
   7   3  15       10.16        0.95     18.33 o 
   8   3  15       49.88       46.82     20.61 o 
   9   3  15        7.09        7.23     20.53 o 
  10   3  15       95.86       78.77     24.64 o 
  11   3  15       10.25       35.62     22.91 o 
  12   3  15       31.26       84.73     30.85 o 
  13   3  15        0.43       34.95     26.91 o 
 -12   4  15      301.67      424.62    118.68 o 
 -11   4  15       12.78       89.23     26.15 o 
 -10   4  15        1.81       26.68     37.42 o 
  -9   4  15      350.82      297.00     42.52 o 
  -8   4  15      164.88      140.38     18.50 o 
  -7   4  15      246.06      253.41     20.38 o 
  -6   4  15       33.98       30.31     13.81 o 
  -5   4  15      325.64      254.88     18.93 o 
  -4   4  15       42.63       12.13     12.34 o 
  -3   4  15      159.49      160.56     16.81 o 
  -2   4  15       27.91       27.25     12.20 o 
  -1   4  15     2341.67     2474.71     47.55 o 
   0   4  15      173.37      196.32     17.81 o 
   1   4  15      134.98      105.69     15.17 o 
   2   4  15     1939.64     1995.37     60.28 o 
   3   4  15     1538.74     1550.41     55.14 o 
   4   4  15       45.41       31.76     20.13 o 
   5   4  15     1478.67     1427.61     55.80 o 
   6   4  15      145.67      168.52     26.74 o 
   7   4  15      237.05      241.21     28.32 o 
   8   4  15      142.26      145.48     25.32 o 
   9   4  15      331.44      335.06     33.01 o 
  10   4  15      152.81      206.39     29.88 o 
  11   4  15      138.34      105.77     26.91 o 
  12   4  15       62.85       48.48     24.82 o 
 -11   5  15        4.24      100.76     41.32 o 
 -10   5  15       17.68        7.77     15.69 o 
  -9   5  15      135.99      178.15     46.42 o 
  -8   5  15       34.62       -5.97     16.03 o 
  -7   5  15       35.67       70.63     17.84 o 
  -6   5  15       32.83       18.09     14.14 o 
  -5   5  15     1005.74     1152.07     37.14 o 
  -4   5  15       54.02       66.19     16.61 o 
  -3   5  15      405.57      385.18     24.58 o 
  -2   5  15       14.20        9.45     14.34 o 
  -1   5  15     1077.75     1162.90     59.51 o 
   0   5  15        5.25        1.07     14.40 o 
   1   5  15     1238.33     1253.51     37.16 o 
   2   5  15       36.09       28.36     18.80 o 
   3   5  15       88.22       77.84     21.14 o 
   4   5  15       17.27        1.94     17.67 o 
   5   5  15        7.95       16.06     18.69 o 
   6   5  15      666.35      504.26     38.89 o 
   7   5  15      130.08      106.23     26.60 o 
   8   5  15       14.12      -14.04     23.09 o 
   9   5  15       87.92       72.02     23.93 o 
  10   5  15       20.66       25.00     24.05 o 
  11   5  15      220.86      206.95     69.35 o 
  -9   6  15        7.03       25.68     25.03 o 
  -8   6  15       18.54       10.99     22.35 o 
  -7   6  15       21.29        7.12     22.00 o 
  -6   6  15       18.91       31.98     24.71 o 
  -5   6  15        1.26        4.88     20.58 o 
  -4   6  15      109.78       74.57     26.81 o 
  -3   6  15       69.87       67.71     26.71 o 
  -2   6  15       14.17      -10.96     24.68 o 
  -1   6  15       50.01       42.05     34.93 o 
   0   6  15       78.45       55.15     24.38 o 
   1   6  15       28.39       30.73     24.60 o 
   2   6  15       74.52       78.25     23.06 o 
   3   6  15        6.25       15.47     21.26 o 
   4   6  15        0.61      -10.14     19.61 o 
   5   6  15       57.27       47.89     23.01 o 
   6   6  15       36.33       86.38     25.31 o 
   7   6  15        8.92      -26.33     26.33 o 
   8   6  15        0.82      -16.56     20.16 o 
   9   6  15       21.84       68.34     30.31 o 
  -7   7  15      135.10      185.62     34.04 o 
  -6   7  15        7.97      -12.78     25.47 o 
  -5   7  15      105.91      121.29     30.13 o 
  -4   7  15        9.26       15.66     27.32 o 
  -3   7  15      198.42      157.22     33.98 o 
  -2   7  15        3.10       33.27     27.49 o 
  -1   7  15       64.37      146.58     47.13 o 
   0   7  15      201.37      225.48     48.00 o 
   1   7  15     1012.93     1045.25     78.80 o 
   2   7  15        1.14       -9.18     26.19 o 
   3   7  15        0.58        2.15     25.77 o 
   4   7  15      195.46      237.57     38.92 o 
   5   7  15       34.94       47.87     30.98 o 
   6   7  15       63.01      105.03     33.79 o 
   7   7  15       18.77       71.54     36.36 o 
 -14   0  16      277.27      259.31     35.09 o 
 -12   0  16        2.00       28.29     22.74 o 
 -10   0  16       43.09       42.14     19.45 o 
  -8   0  16      150.59       85.74     20.72 o 
  -6   0  16      181.31      207.54     23.11 o 
  -4   0  16      111.12       99.19     19.79 o 
  -2   0  16     1198.38     1434.38     36.04 o 
   0   0  16      408.45      464.28     28.22 o 
   2   0  16     4159.45     4594.26     78.60 o 
   4   0  16     1730.48     1951.43     54.63 o 
   6   0  16       67.31       90.73     18.05 o 
   8   0  16      877.47      964.78     44.16 o 
  10   0  16      712.48      704.16     41.11 o 
  12   0  16       13.62       11.77     19.71 o 
  14   0  16      648.61      649.53     46.14 o 
 -14   1  16        3.46       10.09     23.96 o 
 -13   1  16        2.31        0.33     23.55 o 
 -12   1  16        6.60       54.16     16.51 o 
 -11   1  16       52.26       77.68     16.70 o 
 -10   1  16      211.41      262.02     33.23 o 
  -9   1  16       84.81       66.96     14.84 o 
  -8   1  16        4.49       -6.50     19.40 o 
  -7   1  16       85.34       94.60     11.50 o 
  -6   1  16      525.40      553.65     23.10 o 
  -5   1  16      186.17      186.01     15.50 o 
  -4   1  16      341.26      332.54     18.48 o 
  -3   1  16        1.08        0.57      7.12 o 
  -2   1  16       45.55       55.21      8.69 o 
  -1   1  16      134.33      140.43     10.82 o 
   0   1  16       13.71       36.38     10.92 o 
   1   1  16       13.83       -1.91      9.90 o 
   2   1  16       35.36       20.78     10.63 o 
   3   1  16      275.18      277.88     16.91 o 
   4   1  16        5.11      -11.87     11.87 o 
   5   1  16      174.82      144.75     14.93 o 
   6   1  16      217.69      196.26     17.00 o 
   7   1  16       27.40       24.82     12.74 o 
   8   1  16      223.39      211.58     18.77 o 
   9   1  16      267.72      271.74     20.30 o 
  10   1  16      300.67      362.28     23.26 o 
  11   1  16       39.04       56.85     16.54 o 
  12   1  16       44.07       46.74     15.85 o 
  13   1  16       48.70       53.93     16.76 o 
  14   1  16        0.58      -24.64     24.64 o 
 -13   2  16        0.27        9.23     15.65 o 
 -12   2  16       30.00       75.84     61.90 o 
 -11   2  16       32.20       56.11     15.92 o 
 -10   2  16        1.25       24.58     12.03 o 
  -9   2  16      116.26      144.15     14.50 o 
  -8   2  16      126.76      109.00     12.64 o 
  -7   2  16       36.28       50.31     10.49 o 
  -6   2  16        0.01       10.50      9.30 o 
  -5   2  16      116.19      116.78     11.31 o 
  -4   2  16      164.82      147.57     11.11 o 
  -3   2  16      168.55      145.74     10.94 o 
  -2   2  16      907.34      968.10     21.94 o 
  -1   2  16      185.27      163.30     11.03 o 
   0   2  16       33.85       28.11      7.92 o 
   1   2  16      608.16      607.46     14.59 o 
   2   2  16      242.38      258.49     16.32 o 
   3   2  16      287.32      244.06     16.13 o 
   4   2  16      502.55      517.11     21.60 o 
   5   2  16      187.59      229.16     16.63 o 
   6   2  16       48.77       42.08     12.75 o 
   7   2  16       13.75      -11.23     14.40 o 
   8   2  16       90.22       85.13     15.84 o 
   9   2  16        0.06      -15.51     15.51 o 
  10   2  16       85.83       51.76     15.44 o 
  11   2  16        4.69       25.23     16.55 o 
  12   2  16       14.26       33.42     15.48 o 
  13   2  16        4.22       12.40     17.46 o 
 -13   3  16       14.63       37.73     19.07 o 
 -12   3  16       28.30       49.88     24.13 o 
 -11   3  16       17.86       29.93     18.70 o 
 -10   3  16       34.42       31.50     12.05 o 
  -9   3  16      124.06      131.19     14.33 o 
  -8   3  16       13.47       49.39     15.02 o 
  -7   3  16      250.10      214.71     15.14 o 
  -6   3  16     1277.01     1325.90     28.35 o 
  -5   3  16      347.84      318.98     15.85 o 
  -4   3  16       48.68       60.47      9.54 o 
  -3   3  16      139.93      147.33     20.20 o 
  -2   3  16       19.61       17.44      8.39 o 
  -1   3  16      382.13      366.43     15.22 o 
   0   3  16     1024.58     1102.08     30.71 o 
   1   3  16      699.83      660.94     24.55 o 
   2   3  16       85.46       78.64     18.40 o 
   3   3  16        9.14       18.92     16.14 o 
   4   3  16       32.29       20.88     16.58 o 
   5   3  16      188.26      159.36     23.91 o 
   6   3  16      137.18       87.38     22.13 o 
   7   3  16      662.04      624.25     39.62 o 
   8   3  16       39.77       42.49     19.83 o 
   9   3  16       62.68       65.59     23.53 o 
  10   3  16      180.38      206.75     29.84 o 
  11   3  16      113.47       65.29     25.00 o 
  12   3  16      469.45      526.62     43.83 o 
  13   3  16       56.37       82.87     28.29 o 
 -12   4  16        0.73      236.76    141.91 o 
 -11   4  16       24.63       89.40     19.26 o 
 -10   4  16       53.73       51.72     27.63 o 
  -9   4  16        0.22      -12.91     15.94 o 
  -8   4  16        3.75       -2.83     14.42 o 
  -7   4  16      162.46      168.22     18.93 o 
  -6   4  16      160.19      169.91     19.18 o 
  -5   4  16        4.69        2.99     13.42 o 
  -4   4  16        7.71        1.65     20.39 o 
  -3   4  16       57.81       52.06     13.99 o 
  -2   4  16       47.84       47.71     14.23 o 
  -1   4  16      503.00      510.85     25.20 o 
   0   4  16        2.54       19.71     13.34 o 
   1   4  16      107.49       82.03     29.12 o 
   2   4  16       14.81        9.64     18.93 o 
   3   4  16      181.65      205.46     27.51 o 
   4   4  16       43.40       42.42     22.69 o 
   5   4  16        5.90       -7.94     20.71 o 
   6   4  16      158.98      120.82     24.45 o 
   7   4  16       14.48        2.00     20.54 o 
   8   4  16       11.59       -0.87     22.12 o 
   9   4  16       21.96        1.10     21.12 o 
  10   4  16        1.49       12.67     23.13 o 
  11   4  16       76.46       79.64     27.46 o 
  12   4  16       16.00      -20.32     25.79 o 
 -11   5  16        5.84       67.84     19.39 o 
 -10   5  16        9.26       -1.64     16.46 o 
  -9   5  16       32.91        1.26     47.27 o 
  -8   5  16      164.73      154.64     20.27 o 
  -7   5  16      277.85      272.82     23.99 o 
  -6   5  16       58.60       41.80     15.27 o 
  -5   5  16      331.08      342.53     23.66 o 
  -4   5  16      418.72      407.91     26.18 o 
  -3   5  16        8.39       18.34     14.87 o 
  -2   5  16       88.63       74.33     16.73 o 
  -1   5  16      605.90      611.61     28.94 o 
   0   5  16      137.89      102.32     17.12 o 
   1   5  16      606.95      592.16     28.23 o 
   2   5  16        0.51       10.61     17.76 o 
   3   5  16       11.54        1.74     19.77 o 
   4   5  16       72.36       63.06     22.79 o 
   5   5  16       20.17       43.54     23.77 o 
   6   5  16      294.91      286.82     32.57 o 
   7   5  16       61.83       45.97     23.67 o 
   8   5  16       37.30       21.80     23.78 o 
   9   5  16       11.51       -3.06     22.88 o 
  10   5  16       17.73       -4.77     26.27 o 
  -9   6  16        6.02       16.95     26.14 o 
  -8   6  16        0.90      -26.83     26.83 o 
  -7   6  16      127.98      123.19     29.37 o 
  -6   6  16      107.53      115.98     30.47 o 
  -5   6  16       57.28       20.87     21.39 o 
  -4   6  16       47.65       19.14     23.69 o 
  -3   6  16      895.30      911.66     53.89 o 
  -2   6  16      164.21      128.70     29.76 o 
  -1   6  16     1213.27     1348.74     64.10 o 
   0   6  16        4.67      -10.84     17.43 o 
   1   6  16      325.88      320.41     24.28 o 
   2   6  16      140.96       77.61     23.77 o 
   3   6  16      604.50      795.22     45.99 o 
   4   6  16        8.86      -24.47     24.47 o 
   5   6  16       82.41       98.51     27.31 o 
   6   6  16       31.47       40.05     23.70 o 
   7   6  16       49.14       40.54     32.99 o 
   8   6  16        0.34      -28.78     28.78 o 
   9   6  16       34.24       35.39     27.18 o 
  -5   7  16        1.29       27.05     25.90 o 
  -4   7  16        0.10        5.13     24.20 o 
  -3   7  16       47.97      -10.40     24.47 o 
  -2   7  16       16.89       75.54     29.73 o 
  -1   7  16       22.41       30.18     22.20 o 
   0   7  16       44.63       66.46     20.14 o 
   1   7  16        1.17       -6.32     18.63 o 
   2   7  16       25.81       21.82     26.97 o 
   4   7  16        9.27       -6.62     28.56 o 
   5   7  16        6.89       14.94     29.79 o 
   6   7  16       41.18       50.68     33.49 o 
 -13   0  17       63.18       99.87     29.12 o 
 -11   0  17       21.93       78.99     22.89 o 
  -9   0  17        1.24        2.74     18.24 o 
  -7   0  17        2.06        7.15     16.89 o 
  -5   0  17      121.46      140.23     21.61 o 
  -3   0  17       64.55       90.28     20.18 o 
  -1   0  17      129.56      122.23     20.00 o 
   1   0  17      389.52      320.64     26.86 o 
   3   0  17       65.54       34.03     16.09 o 
   5   0  17       42.33        2.78     18.02 o 
   7   0  17        8.32      -12.21     18.49 o 
   9   0  17        1.73       -1.56     17.15 o 
  11   0  17        0.01       -6.17     17.61 o 
  13   0  17       40.77       76.11     25.61 o 
 -13   1  17       36.62       -4.55     25.36 o 
 -12   1  17      179.19      236.57     38.43 o 
 -11   1  17       20.22       56.99     16.83 o 
 -10   1  17       51.47       87.16     18.60 o 
  -9   1  17        5.20        6.65     13.59 o 
  -8   1  17      232.84      174.84     17.52 o 
  -7   1  17       45.59       38.60     12.96 o 
  -6   1  17      582.90      496.23     22.90 o 
  -5   1  17       14.25       20.27     12.18 o 
  -4   1  17      670.14      560.71     24.16 o 
  -3   1  17      359.59      338.85     19.33 o 
  -2   1  17      325.17      328.10     14.11 o 
  -1   1  17        0.98       -6.23     10.39 o 
   0   1  17      570.86      621.64     23.15 o 
   1   1  17        5.13       -4.89     10.47 o 
   2   1  17     1672.95     1674.86     40.60 o 
   3   1  17      431.85      494.59     21.76 o 
   4   1  17      216.89      210.52     16.70 o 
   5   1  17        0.19      -15.14     15.14 o 
   6   1  17     1416.66     1515.44     37.58 o 
   7   1  17        0.98      -13.52     15.06 o 
   8   1  17      553.83      584.61     26.26 o 
   9   1  17        1.34       10.67     13.62 o 
  10   1  17      421.45      399.70     38.93 o 
  11   1  17      122.27      125.69     17.52 o 
  12   1  17       49.31       97.37     17.67 o 
  13   1  17       23.68       86.62     18.32 o 
 -13   2  17       11.30       12.33     16.57 o 
 -12   2  17       16.69      130.83     32.25 o 
 -11   2  17       69.11      103.19     14.91 o 
 -10   2  17      266.82      293.11     19.08 o 
  -9   2  17       12.89       15.72     11.26 o 
  -8   2  17       39.97       51.14     11.30 o 
  -7   2  17      219.54      273.78     15.53 o 
  -6   2  17      115.56      109.62     12.06 o 
  -5   2  17        1.26       -0.57      8.66 o 
  -4   2  17      524.90      520.92     22.52 o 
  -3   2  17       55.45       66.20     12.85 o 
  -2   2  17      373.99      331.52     19.13 o 
  -1   2  17      125.68       84.30     14.45 o 
   0   2  17      155.26      144.21     13.39 o 
   1   2  17       38.04       61.29     18.00 o 
   2   2  17      685.48      684.57     24.59 o 
   3   2  17       97.20       81.70     12.59 o 
   4   2  17       33.72       32.37     11.67 o 
   5   2  17       26.16       11.70     12.29 o 
   6   2  17       10.70      -14.41     14.41 o 
   7   2  17        9.39      -14.51     14.51 o 
   8   2  17       84.39       55.10     14.13 o 
   9   2  17        3.32       14.54     14.24 o 
  10   2  17      750.09      719.47     38.77 o 
  11   2  17        1.02      -24.73     24.73 o 
  12   2  17       19.51       56.94     23.50 o 
  13   2  17        1.62       49.96     38.08 o 
 -12   3  17        9.83       46.70     18.06 o 
 -11   3  17        4.21       15.18     15.50 o 
 -10   3  17        0.00       22.32     12.44 o 
  -9   3  17       22.93       29.24     21.91 o 
  -8   3  17       16.62       31.59     13.35 o 
  -7   3  17       21.43       22.01     10.09 o 
  -6   3  17        6.82        9.19     10.12 o 
  -5   3  17      103.39       91.33     12.52 o 
  -4   3  17       30.71       25.17      9.08 o 
  -3   3  17       61.35       54.50      9.59 o 
  -2   3  17        0.66        2.87     10.51 o 
  -1   3  17      115.64      109.95     14.11 o 
   0   3  17        5.56        4.96     10.97 o 
   1   3  17       12.76       11.23     10.54 o 
   2   3  17       95.15       72.81     19.99 o 
   3   3  17        0.33        9.98     18.23 o 
   4   3  17      124.34      122.37     23.35 o 
   5   3  17       43.65        8.48     18.72 o 
   6   3  17        0.04       -4.36     20.32 o 
   7   3  17       20.49       10.46     20.08 o 
   8   3  17      134.76       86.31     24.28 o 
   9   3  17        6.08       -4.74     21.31 o 
  10   3  17        0.83        9.96     21.97 o 
  11   3  17        1.11        2.90     22.79 o 
  12   3  17       33.41        3.66     23.34 o 
 -11   4  17        5.30       11.86     16.87 o 
 -10   4  17        9.90       47.38     18.06 o 
  -9   4  17       66.19       88.06     25.66 o 
  -8   4  17       55.17       83.86     16.41 o 
  -7   4  17       54.81       31.61     14.67 o 
  -6   4  17       15.33       30.40     14.65 o 
  -5   4  17      372.74      356.99     24.40 o 
  -4   4  17      572.66      585.19     54.47 o 
  -3   4  17      549.82      562.56     26.76 o 
  -2   4  17      460.24      469.18     25.42 o 
  -1   4  17      167.53      151.57     17.42 o 
   0   4  17      259.19      280.04     20.70 o 
   1   4  17     1100.41     1170.21     34.67 o 
   2   4  17        6.60       -7.37     21.91 o 
   3   4  17      863.95      877.28     45.21 o 
   4   4  17     1019.55     1137.09     51.22 o 
   5   4  17      129.92      135.66     24.78 o 
   6   4  17      235.72      183.03     27.66 o 
   7   4  17        0.17      -11.61     21.39 o 
   8   4  17        5.72       -2.95     22.30 o 
   9   4  17       91.39       66.55     23.42 o 
  10   4  17        1.41      -20.22     23.38 o 
  11   4  17       57.81       71.09     27.02 o 
 -10   5  17        0.93      -18.49     18.49 o 
  -9   5  17        5.87       -9.41     17.15 o 
  -8   5  17        0.62        7.34     16.69 o 
  -7   5  17      245.41      211.35     21.91 o 
  -6   5  17      336.03      377.87     25.22 o 
  -5   5  17       27.64       23.95     15.81 o 
  -4   5  17       11.09       11.96     14.64 o 
  -3   5  17       40.15       57.64     17.15 o 
  -2   5  17      429.47      419.17     25.46 o 
  -1   5  17       24.37       19.81     15.67 o 
   0   5  17      313.00      282.04     21.70 o 
   1   5  17      313.92      305.68     22.57 o 
   2   5  17        0.05      -20.56     20.83 o 
   3   5  17      120.13       87.77     23.19 o 
   4   5  17        6.23       -1.04     20.86 o 
   5   5  17      389.43      428.45     39.10 o 
   6   5  17        0.45       -5.41     21.96 o 
   7   5  17        1.65      -26.60     26.60 o 
   8   5  17        1.51       -5.86     24.44 o 
   9   5  17       21.86       46.62     26.38 o 
  10   5  17      142.06      141.24     31.33 o 
  -8   6  17        2.44      -27.45     27.45 o 
  -7   6  17        4.42       32.36     24.93 o 
  -6   6  17       58.29       59.41     25.87 o 
  -5   6  17       29.35        7.76     23.96 o 
  -4   6  17        2.67       19.22     23.62 o 
  -3   6  17       21.09       22.77     23.75 o 
  -2   6  17       13.65       20.90     16.57 o 
  -1   6  17       11.01       20.07     17.16 o 
   0   6  17       52.50       36.64     16.35 o 
   1   6  17       11.51        7.40     15.74 o 
   2   6  17       14.52      -22.97     24.69 o 
   3   6  17       35.86       41.94     23.60 o 
   4   6  17        1.13      -16.30     23.68 o 
   5   6  17        2.91       32.22     22.47 o 
   6   6  17        1.25        4.82     23.57 o 
   7   6  17       25.50       33.86     25.77 o 
  -5   7  17       34.07       59.94     28.41 o 
  -4   7  17        6.52      -28.84     28.84 o 
  -3   7  17       42.66       16.71     25.59 o 
  -2   7  17       94.73      118.99     33.89 o 
  -1   7  17        0.35       -9.28     19.21 o 
   0   7  17        1.52       -1.33     36.50 o 
   1   7  17      275.53      217.04     24.75 o 
   3   7  17       94.21        7.01     31.90 o 
   4   7  17       23.13      -28.71     28.71 o 
   5   7  17       44.25       25.34     31.71 o 
 -12   0  18      139.75      143.02     30.44 o 
 -10   0  18       17.12       11.23     19.29 o 
  -8   0  18       82.32       68.41     21.18 o 
  -6   0  18      398.16      341.90     28.14 o 
  -4   0  18     6831.24     6945.66    111.73 o 
  -2   0  18       21.53        6.57     17.80 o 
   0   0  18     1993.92     2200.47     60.35 o 
   2   0  18     1618.72     1508.31     50.31 o 
   4   0  18     2258.69     2296.90     62.39 o 
   6   0  18      165.51      144.22     23.52 o 
   8   0  18      640.75      648.49     38.32 o 
  10   0  18      196.60      235.18     29.24 o 
  12   0  18        8.82       -9.83     21.01 o 
 -13   1  18        7.62       -6.19     16.92 o 
 -12   1  18       23.58       99.52     29.38 o 
 -11   1  18       16.11       43.12     17.13 o 
 -10   1  18        0.09       15.38     14.21 o 
  -9   1  18       37.63       51.23     15.44 o 
  -8   1  18       38.09       23.50     13.81 o 
  -7   1  18       31.45       28.07     12.71 o 
  -6   1  18      206.10      180.92     17.05 o 
  -5   1  18      192.82      200.34     20.72 o 
  -4   1  18      152.03       60.80     24.55 o 
  -3   1  18        2.55      -13.27     13.27 o 
  -2   1  18        0.01        4.32     12.27 o 
  -1   1  18      209.04      225.78     16.99 o 
   0   1  18      797.12      872.25     28.00 o 
   1   1  18       31.59       28.23     12.34 o 
   2   1  18      435.38      372.63     41.03 o 
   3   1  18      822.22      981.60     30.35 o 
   4   1  18      541.59      534.19     24.68 o 
   5   1  18       17.60      -15.91     15.91 o 
   6   1  18      768.52      687.09     28.05 o 
   7   1  18      502.41      509.16     25.34 o 
   8   1  18        2.40       -9.36     13.61 o 
   9   1  18        0.01        6.97     13.22 o 
  10   1  18        7.25       17.77     14.74 o 
  11   1  18        5.62       -7.70     14.10 o 
  12   1  18       22.22      -20.79     22.98 o 
  13   1  18        3.46       -4.39     16.00 o 
 -13   2  18        0.64       37.62     54.65 o 
 -12   2  18        6.48       38.24     56.96 o 
 -11   2  18       24.06       23.27     15.63 o 
 -10   2  18       29.77       68.14     18.48 o 
  -9   2  18        1.78       -4.48     13.79 o 
  -8   2  18       16.20       21.19     13.08 o 
  -7   2  18        2.00      -12.68     13.27 o 
  -6   2  18       11.38       11.75     12.27 o 
  -5   2  18        1.26       -2.43     12.46 o 
  -4   2  18      192.75      211.36     16.93 o 
  -3   2  18       14.68       14.76     11.43 o 
  -2   2  18      206.17      189.18     16.67 o 
  -1   2  18      368.33      342.66     19.42 o 
   0   2  18       77.08       71.63     13.64 o 
   1   2  18        3.82        2.09     11.41 o 
   2   2  18      485.96      422.31     20.90 o 
   3   2  18      158.14      132.61     16.33 o 
   4   2  18       39.19       28.56     13.20 o 
   5   2  18      355.85      340.13     21.22 o 
   6   2  18        6.87      -16.84     16.84 o 
   7   2  18      121.08      127.96     18.03 o 
   8   2  18      184.57      147.70     17.57 o 
   9   2  18      182.57      151.60     17.97 o 
  10   2  18      280.49      307.30     23.50 o 
  11   2  18       46.75       67.98     17.15 o 
  12   2  18        0.71      -23.99     23.99 o 
 -12   3  18       34.91       29.29     17.21 o 
 -11   3  18      120.38      159.79     20.88 o 
 -10   3  18        0.00       35.53     14.77 o 
  -9   3  18       11.24      -11.06     22.67 o 
  -8   3  18      137.70      127.55     18.29 o 
  -7   3  18       21.85       20.38     10.74 o 
  -6   3  18      137.25      132.81     13.26 o 
  -5   3  18       30.12       43.84     10.35 o 
  -4   3  18      129.19      101.96     12.91 o 
  -3   3  18       17.78       -0.28     11.56 o 
  -2   3  18       16.91       14.42     18.13 o 
  -1   3  18      149.81      190.35     24.63 o 
   0   3  18     1558.91     1663.57     57.33 o 
   1   3  18      691.01      648.44     39.34 o 
   2   3  18      422.20      411.66     32.68 o 
   3   3  18      339.15      382.02     33.05 o 
   4   3  18      178.43      196.10     27.83 o 
   5   3  18      420.54      422.11     35.10 o 
   6   3  18       28.06       -1.27     21.60 o 
   7   3  18       50.96       35.73     21.28 o 
   8   3  18       93.81       44.90     22.84 o 
   9   3  18       41.27        5.57     22.50 o 
  10   3  18       84.05       62.70     23.74 o 
  11   3  18      314.04      312.10     37.35 o 
  12   3  18      154.46      167.98     32.64 o 
 -11   4  18       19.77       14.91     16.77 o 
 -10   4  18       12.52       53.24     18.22 o 
  -9   4  18       31.77        4.33     20.67 o 
  -8   4  18        0.02       29.75     22.89 o 
  -7   4  18       55.38       72.45     18.69 o 
  -6   4  18       53.83       60.60     23.79 o 
  -5   4  18       23.43       43.41     15.19 o 
  -4   4  18      212.77      211.23     20.68 o 
  -3   4  18       81.84       78.61     16.21 o 
  -2   4  18       15.90       13.24     13.45 o 
  -1   4  18        6.98        0.67     16.16 o 
   0   4  18      241.60      237.71     19.79 o 
   1   4  18       25.80       17.49     15.41 o 
   2   4  18        3.97       -7.41     20.61 o 
   3   4  18       12.49      -14.85     22.39 o 
   4   4  18       21.99       23.33     21.38 o 
   5   4  18        0.21      -13.02     20.62 o 
   6   4  18       13.53      -14.07     25.06 o 
   7   4  18       13.55      -19.88     23.80 o 
   8   4  18       48.14       57.09     25.18 o 
   9   4  18       63.21       49.46     24.50 o 
  10   4  18        8.14      -24.63     24.63 o 
  11   4  18        0.29      -19.20     25.99 o 
  -9   5  18        0.01      -20.29     27.34 o 
  -8   5  18        0.56       37.45     17.83 o 
  -7   5  18       51.74       20.04     15.59 o 
  -6   5  18      185.88      185.28     21.90 o 
  -5   5  18       67.64       49.37     16.05 o 
  -4   5  18        4.46       -0.89     15.48 o 
  -3   5  18      132.75      137.94     18.98 o 
  -2   5  18       88.24       32.28     14.96 o 
  -1   5  18       11.59       27.77     15.27 o 
   0   5  18        0.01       -9.46     15.10 o 
   1   5  18      121.06      143.56     33.61 o 
   2   5  18        7.45        0.56     21.24 o 
   3   5  18       13.60        3.01     21.83 o 
   4   5  18      354.10      326.95     36.04 o 
   5   5  18      672.55      720.00     46.11 o 
   6   5  18      118.09      178.37     32.10 o 
   7   5  18       22.76        1.10     26.25 o 
   9   5  18      153.16      212.25     34.21 o 
  -7   6  18      126.83      201.50     35.70 o 
  -6   6  18        5.96        7.85     23.01 o 
  -5   6  18       73.40       30.41     23.69 o 
  -4   6  18       15.54       30.04     26.01 o 
  -3   6  18      359.50      356.55     26.72 o 
  -2   6  18        1.18        7.24     17.56 o 
  -1   6  18       58.81       75.46     18.37 o 
   0   6  18        0.51        0.03     16.86 o 
   1   6  18       35.38       48.03     17.75 o 
   2   6  18      108.12       68.28     23.57 o 
   3   6  18       59.26       44.38     23.38 o 
   4   6  18       76.24       84.62     26.52 o 
   5   6  18        0.30       -7.06     23.10 o 
   6   6  18        5.82       33.35     24.24 o 
   7   6  18      134.91      206.24     33.90 o 
  -3   7  18        5.66       26.32     26.17 o 
  -2   7  18        8.47       45.59     29.29 o 
  -1   7  18       19.00      -20.17     20.17 o 
   0   7  18       25.01       75.03     28.39 o 
 -13   0  19       19.42       41.00     26.79 o 
 -11   0  19        5.52       15.97     21.44 o 
  -9   0  19        9.04       14.95     19.71 o 
  -7   0  19       20.38       27.50     18.77 o 
  -5   0  19      478.55      507.72     34.08 o 
  -3   0  19      383.19      346.55     31.15 o 
  -1   0  19      360.54      372.41     30.56 o 
   1   0  19       12.16        2.96     18.78 o 
   3   0  19        1.13       -2.71     16.89 o 
   5   0  19      178.83      182.61     25.44 o 
   7   0  19      140.16      156.02     25.04 o 
   9   0  19       78.84       69.83     21.03 o 
  11   0  19        2.65       33.76     21.47 o 
 -12   1  19       21.05       85.48     19.43 o 
 -11   1  19        1.20       40.50     42.56 o 
 -10   1  19        6.18        8.03     22.02 o 
  -9   1  19       14.19       16.60     21.10 o 
  -8   1  19        2.25        1.59     14.01 o 
  -7   1  19        7.66       -4.22     12.89 o 
  -6   1  19       87.53       93.83     16.90 o 
  -5   1  19      247.13      202.82     27.36 o 
  -4   1  19       42.10       17.33     23.30 o 
  -3   1  19      285.31      249.73     19.41 o 
  -2   1  19     1405.13     1411.83     40.54 o 
  -1   1  19        6.45        1.55     13.16 o 
   0   1  19     2422.06     2599.85    119.76 o 
   1   1  19       73.04      112.31     17.32 o 
   2   1  19      165.79      161.05     17.78 o 
   3   1  19        1.69       -3.59     14.22 o 
   4   1  19     1448.04     1506.44     38.49 o 
   5   1  19      156.51      145.57     17.25 o 
   6   1  19      428.97      408.46     23.50 o 
   7   1  19      576.65      567.31     27.13 o 
   8   1  19       11.60       22.15     13.95 o 
   9   1  19       61.59       36.51     14.10 o 
  10   1  19        6.37       17.83     14.13 o 
  11   1  19        8.32       38.84     15.90 o 
  12   1  19        5.90       -2.01     15.38 o 
 -12   2  19       32.76      130.61     20.70 o 
 -11   2  19       89.37       95.65     32.92 o 
 -10   2  19      147.76      220.54     27.29 o 
  -9   2  19      113.59      117.00     28.90 o 
  -8   2  19        3.60       10.30     13.89 o 
  -7   2  19        4.53      -13.73     13.73 o 
  -6   2  19       96.83       75.97     15.37 o 
  -5   2  19       59.27       36.77     13.24 o 
  -4   2  19      146.99      157.24     16.40 o 
  -3   2  19       99.89      111.75     14.86 o 
  -2   2  19       22.15       23.85     12.48 o 
  -1   2  19        0.02       -8.44     11.49 o 
   0   2  19        3.31        7.51     11.13 o 
   1   2  19      263.75      342.60     32.13 o 
   2   2  19     2020.03     1945.88     41.84 o 
   3   2  19     1008.70     1012.39     31.78 o 
   4   2  19     1084.53     1038.72     32.58 o 
   5   2  19     1262.57     1290.12     36.34 o 
   6   2  19      865.01      832.00     31.53 o 
   7   2  19      643.57      656.71     29.51 o 
   8   2  19       18.85        3.81     14.69 o 
   9   2  19       89.11       29.56     14.24 o 
  10   2  19       96.98       78.25     16.69 o 
  11   2  19        3.35       53.52     17.64 o 
  12   2  19      106.62      169.02     31.71 o 
 -11   3  19        0.02      -16.45     16.45 o 
 -10   3  19       75.84      104.85     19.74 o 
  -9   3  19       11.22       57.62     70.45 o 
  -8   3  19        8.70       26.49     14.62 o 
  -7   3  19       18.53        9.90     15.92 o 
  -6   3  19       19.29       13.92     13.58 o 
  -5   3  19       29.37       21.84     21.06 o 
  -4   3  19        5.47       -3.94     21.68 o 
  -3   3  19       33.91       26.65     19.25 o 
  -2   3  19        0.20       12.53     18.26 o 
  -1   3  19       24.23       18.37     19.04 o 
   0   3  19       18.58       41.77     20.46 o 
   1   3  19       37.12       32.34     20.10 o 
   2   3  19      173.13      179.03     27.90 o 
   3   3  19      188.02      148.40     25.64 o 
   4   3  19        2.16       14.16     19.23 o 
   5   3  19        3.72       19.69     21.28 o 
   6   3  19        4.11      -18.72     21.03 o 
   7   3  19        2.10      -18.30     23.58 o 
   8   3  19       28.73       53.16     23.82 o 
   9   3  19        3.14      -17.41     24.67 o 
  10   3  19        5.18      -17.34     25.98 o 
  11   3  19        9.03        0.66     23.46 o 
 -10   4  19       23.83       49.95     19.12 o 
  -9   4  19       54.77       11.99     16.26 o 
  -8   4  19        1.31       16.22     21.20 o 
  -7   4  19      120.50       96.34     22.80 o 
  -6   4  19      120.11      133.60     18.15 o 
  -5   4  19       93.91      122.91     18.30 o 
  -4   4  19      372.17      359.20     24.11 o 
  -3   4  19       88.44      103.07     17.27 o 
  -2   4  19      115.99       99.70     16.47 o 
  -1   4  19      132.08      128.24     17.31 o 
   0   4  19       59.19       70.18     22.52 o 
   1   4  19       22.07       -0.85     20.47 o 
   2   4  19      246.62      279.86     30.62 o 
   3   4  19      957.32      995.11     50.15 o 
   4   4  19      279.10      268.84     31.81 o 
   5   4  19       46.76       52.84     23.75 o 
   6   4  19       14.82       15.90     23.07 o 
   7   4  19      335.10      343.00     35.76 o 
   8   4  19       40.36       25.00     23.42 o 
   9   4  19      128.61      161.34     31.26 o 
  10   4  19        0.28       -1.97     24.07 o 
  -9   5  19        5.11       62.96     28.11 o 
  -8   5  19       11.02       39.36     36.04 o 
  -7   5  19        5.64      -18.29     18.29 o 
  -6   5  19        0.47       37.11     17.27 o 
  -5   5  19       60.82       43.72     21.31 o 
  -4   5  19      289.96      261.92     23.23 o 
  -3   5  19        2.06      -18.44     26.22 o 
  -2   5  19      109.47       78.77     31.72 o 
  -1   5  19      533.33      564.12     29.62 o 
   0   5  19      131.90      104.26     18.07 o 
   1   5  19       44.40       42.30     23.06 o 
   2   5  19      102.80       56.21     23.04 o 
   3   5  19      200.67      235.23     32.70 o 
   4   5  19       76.39       34.36     24.09 o 
   5   5  19      579.43      620.41     45.45 o 
   6   5  19        0.03       -8.04     23.62 o 
   7   5  19       64.75       76.99     26.99 o 
   8   5  19       63.87       21.58     26.56 o 
   9   5  19      151.59      187.07     33.86 o 
  -6   6  19       25.28       -8.34     24.47 o 
  -5   6  19        0.36       -3.17     23.59 o 
  -4   6  19       27.16       43.54     18.55 o 
  -3   6  19        3.53       -9.88     17.80 o 
  -2   6  19       51.64       64.42     19.46 o 
  -1   6  19        0.34        5.24     16.04 o 
   0   6  19       27.22       30.38     21.41 o 
   1   6  19        4.19      -25.15     25.15 o 
   2   6  19        5.26        2.90     22.15 o 
   3   6  19        6.05      -28.35     28.35 o 
   4   6  19        0.00       36.50     25.02 o 
   5   6  19       16.10      -14.00     26.56 o 
   6   6  19       39.37       66.16     30.05 o 
  -1   7  19      174.82      212.27     36.89 o 
   0   7  19       46.60       32.32     26.55 o 
 -12   0  20       59.84      160.23     32.50 o 
 -10   0  20        2.31       -4.02     21.42 o 
  -8   0  20        5.59      -12.56     18.60 o 
  -6   0  20      372.20      336.27     29.53 o 
  -4   0  20     1739.56     1675.95     61.04 o 
  -2   0  20      280.29      166.95     25.35 o 
   0   0  20     3316.34     3316.09     78.34 o 
   2   0  20     1020.96     1143.82     48.25 o 
   4   0  20       44.88       14.27     19.72 o 
   6   0  20      552.21      532.39     37.41 o 
   8   0  20      162.18      152.53     27.04 o 
  10   0  20       27.92        0.22     18.69 o 
  12   0  20      151.43      250.54     33.49 o 
 -12   1  20        0.56       33.67     18.73 o 
 -11   1  20       13.77       68.86     52.21 o 
 -10   1  20        8.79        8.66     16.50 o 
  -9   1  20        0.52       -2.66     21.74 o 
  -8   1  20        0.59        6.13     19.35 o 
  -7   1  20        1.80        1.04     15.91 o 
  -6   1  20       84.18       84.50     17.37 o 
  -5   1  20      185.64      186.67     27.35 o 
  -4   1  20      108.26      108.22     23.89 o 
  -3   1  20        1.76       -1.63     13.47 o 
  -2   1  20      562.07      531.48     25.26 o 
  -1   1  20      246.13      301.93     21.14 o 
   0   1  20        2.25       26.74     14.54 o 
   1   1  20      347.57      381.65     23.15 o 
   2   1  20      713.34      661.81     27.60 o 
   3   1  20        2.39      -14.98     14.98 o 
   4   1  20      389.52      342.72     21.97 o 
   5   1  20      173.60      131.58     17.58 o 
   6   1  20      102.61       77.78     15.95 o 
   7   1  20      131.61       94.41     17.05 o 
   8   1  20      209.71      233.05     22.10 o 
   9   1  20       19.24        5.83     14.11 o 
  10   1  20        1.55      -15.39     15.39 o 
  11   1  20        0.28       11.10     15.26 o 
  12   1  20        4.63       85.37     18.47 o 
 -11   2  20      163.90      243.60     59.72 o 
 -10   2  20       71.43      120.72     36.99 o 
  -9   2  20       13.15       -3.82     15.42 o 
  -8   2  20       19.32       49.77     16.29 o 
  -7   2  20       49.34       17.94     13.47 o 
  -6   2  20        8.72       32.14     13.90 o 
  -5   2  20       50.26       51.58     14.41 o 
  -4   2  20      141.99      141.85     16.61 o 
  -3   2  20       96.50       69.60     15.09 o 
  -2   2  20        5.33       10.33     13.87 o 
  -1   2  20      225.70      196.92     17.94 o 
   0   2  20        1.82        8.92     12.53 o 
   1   2  20      337.25      394.94     22.51 o 
   2   2  20      388.17      362.84     23.06 o 
   3   2  20       64.15       39.40     32.11 o 
   4   2  20      176.31      152.14     26.17 o 
   5   2  20      101.31      135.89     18.71 o 
   6   2  20       71.59       82.75     23.78 o 
   7   2  20      338.19      245.02     21.78 o 
   8   2  20       27.35       40.70     16.79 o 
   9   2  20       22.17       26.98     15.61 o 
  10   2  20        1.41      -16.47     16.47 o 
  11   2  20       27.60       -5.59     25.50 o 
 -11   3  20       72.80      112.03     36.47 o 
 -10   3  20       15.10       45.28     18.33 o 
  -9   3  20      127.12      186.98     89.63 o 
  -8   3  20      142.38      210.65     31.46 o 
  -7   3  20      127.55      132.11     25.70 o 
  -6   3  20        0.26        9.58     20.07 o 
  -5   3  20       19.45       27.31     21.76 o 
  -4   3  20        4.80      -10.92     22.36 o 
  -3   3  20      708.78      709.69     44.32 o 
  -2   3  20      457.02      470.40     37.62 o 
  -1   3  20      123.97      134.01     25.71 o 
   0   3  20       84.14       78.03     23.96 o 
   1   3  20      188.62      193.06     27.93 o 
   2   3  20      191.97      213.46     29.27 o 
   3   3  20      241.47      253.26     30.56 o 
   4   3  20      385.56      374.40     33.92 o 
   5   3  20      376.42      358.59     35.05 o 
   6   3  20       13.55       12.52     20.44 o 
   7   3  20      178.87      146.31     27.04 o 
   8   3  20       37.21       43.98     23.48 o 
   9   3  20        1.48        3.19     24.33 o 
  10   3  20      150.46      146.27     31.64 o 
  11   3  20      272.43      186.09     33.11 o 
 -10   4  20       13.65       30.09     29.81 o 
  -8   4  20      117.32      155.36     31.06 o 
  -7   4  20       43.04       -6.45     22.99 o 
  -6   4  20       15.82       54.39     24.34 o 
  -5   4  20        7.62       11.86     22.12 o 
  -4   4  20       19.37        7.21     23.20 o 
  -3   4  20        9.41        2.76     20.86 o 
  -2   4  20      158.80      153.34     27.24 o 
  -1   4  20       35.01       31.10     21.52 o 
   0   4  20        0.25      -16.15     21.09 o 
   1   4  20      114.84       71.88     23.95 o 
   2   4  20        2.29       -2.51     20.38 o 
   3   4  20       39.98       63.94     24.92 o 
   4   4  20       33.32       55.60     24.34 o 
   5   4  20       42.25       39.67     23.90 o 
   6   4  20       65.73       62.50     24.98 o 
   7   4  20       18.29      -13.36     24.63 o 
   8   4  20        0.26      -26.58     26.58 o 
   9   4  20       21.04       23.50     24.85 o 
  -8   5  20       10.72       97.04     30.14 o 
  -7   5  20        6.04       67.01     25.77 o 
  -6   5  20        4.74       33.46     18.32 o 
  -5   5  20       13.97      -16.45     16.45 o 
  -4   5  20        3.72       15.28     16.34 o 
  -3   5  20       15.02        7.40     24.10 o 
  -2   5  20       15.59       11.55     22.63 o 
  -1   5  20      114.51      101.32     23.89 o 
   0   5  20        0.78       19.65     17.04 o 
   1   5  20        4.54       43.27     24.11 o 
   2   5  20        0.01      -23.77     23.77 o 
   3   5  20       11.41        2.51     24.11 o 
   4   5  20       75.04       39.64     23.99 o 
   5   5  20      163.08      138.70     29.94 o 
   6   5  20        9.83        1.13     24.43 o 
   7   5  20       12.79       12.77     24.47 o 
   8   5  20       10.70      -17.48     29.64 o 
  -5   6  20      100.98      105.44     31.05 o 
  -4   6  20       18.36       11.22     30.56 o 
  -3   6  20      370.36      341.83     27.49 o 
  -2   6  20      308.15      329.32     27.90 o 
  -1   6  20      287.08      230.64     23.90 o 
   0   6  20      127.24      122.06     21.75 o 
   1   6  20      121.41       46.13     27.35 o 
   2   6  20       90.44      112.68     29.71 o 
   3   6  20       78.54       55.58     26.01 o 
   4   6  20        2.95       32.09     25.48 o 
   5   6  20       22.53      -10.61     25.56 o 
 -11   0  21        4.66      -10.35     22.64 o 
  -9   0  21       20.26       -7.07     30.15 o 
  -7   0  21        0.18      -11.84     19.91 o 
  -5   0  21        2.75        4.96     17.98 o 
  -3   0  21      130.04      159.91     27.20 o 
  -1   0  21       66.85       70.56     21.87 o 
   1   0  21       80.75       93.38     23.13 o 
   3   0  21      158.97      158.07     24.97 o 
   5   0  21      116.18       93.28     24.10 o 
   7   0  21        3.32      -20.48     21.42 o 
   9   0  21        8.84       16.50     20.54 o 
 -11   1  21        0.11       23.19     31.24 o 
 -10   1  21        0.35       -6.61     20.94 o 
  -9   1  21       28.17       19.71     24.99 o 
  -8   1  21       33.39       18.90     38.50 o 
  -7   1  21       80.72       89.61     16.65 o 
  -6   1  21       14.10       19.80     13.60 o 
  -5   1  21       19.13       33.01     21.75 o 
  -4   1  21       12.42       11.15     15.14 o 
  -3   1  21      506.72      559.72     26.77 o 
  -2   1  21      205.06      219.65     20.54 o 
  -1   1  21       17.96        9.43     14.20 o 
   0   1  21        0.52       -1.16     14.15 o 
   1   1  21      609.28      692.32     28.59 o 
   2   1  21      875.02      890.35     54.12 o 
   3   1  21        5.45       -7.99     14.56 o 
   4   1  21      312.87      271.90     20.73 o 
   5   1  21      225.05      202.84     19.69 o 
   6   1  21      328.79      333.24     23.51 o 
   7   1  21       33.92       -1.57     15.20 o 
   8   1  21      543.09      582.99     29.99 o 
   9   1  21      129.27      156.83     20.69 o 
  10   1  21       16.74        5.11     15.56 o 
  11   1  21        0.53      -20.68     24.85 o 
 -11   2  21       94.75      162.41     54.30 o 
 -10   2  21       40.47       86.40     19.98 o 
  -9   2  21       18.44       13.04     15.83 o 
  -8   2  21       28.34       43.37     16.80 o 
  -7   2  21       43.32        3.22     14.83 o 
  -6   2  21        6.12       24.59     14.67 o 
  -5   2  21      171.24      191.43     19.07 o 
  -4   2  21        2.97       -0.04     13.32 o 
  -3   2  21        0.53       -3.87     14.48 o 
  -2   2  21      190.27      145.71     17.55 o 
  -1   2  21      305.01      264.29     20.49 o 
   0   2  21      587.72      611.19     27.23 o 
   1   2  21      626.17      651.35     27.72 o 
   2   2  21      164.83      190.66     19.22 o 
   3   2  21      121.89      123.38     18.34 o 
   4   2  21      397.14      367.50     23.65 o 
   5   2  21        6.45        6.43     15.26 o 
   6   2  21     1030.59     1125.42     37.03 o 
   7   2  21      489.03      487.08     33.74 o 
   8   2  21       14.09      -13.89     16.89 o 
   9   2  21        0.02       30.11     25.25 o 
  10   2  21       43.57       35.07     25.18 o 
  11   2  21        0.11      -28.31     28.31 o 
 -10   3  21       40.08       35.73     28.56 o 
  -9   3  21       36.11       24.81     27.52 o 
  -8   3  21        4.48       26.45     26.09 o 
  -7   3  21        3.02      -22.79     24.55 o 
  -6   3  21       41.16       33.83     22.30 o 
  -5   3  21        0.02       13.03     21.91 o 
  -4   3  21       34.05       18.51     20.18 o 
  -3   3  21       17.13       19.64     22.51 o 
  -2   3  21       75.04       71.08     24.09 o 
  -1   3  21       42.91       38.30     22.59 o 
   0   3  21       99.46       96.68     25.50 o 
   1   3  21       23.15       13.33     20.14 o 
   2   3  21        1.57       -9.66     21.35 o 
   3   3  21        5.35        4.19     19.54 o 
   4   3  21       18.80       18.31     20.12 o 
   5   3  21       17.03       22.70     21.34 o 
   6   3  21        0.06       13.96     22.25 o 
   7   3  21        0.26       -3.10     21.38 o 
   8   3  21       35.15        0.06     25.20 o 
   9   3  21       24.30       34.06     26.08 o 
  10   3  21        0.59       48.90     29.38 o 
  -9   4  21       30.52      -10.10     28.66 o 
  -8   4  21        0.16       37.77     26.99 o 
  -7   4  21       71.78       20.99     23.12 o 
  -6   4  21        0.59       26.91     24.05 o 
  -5   4  21        9.55       22.84     24.11 o 
  -4   4  21        5.90       -3.70     24.60 o 
  -3   4  21       72.27       75.16     25.56 o 
  -2   4  21        2.51      -18.13     22.34 o 
  -1   4  21      266.71      255.27     33.23 o 
   0   4  21       66.53       39.86     22.14 o 
   1   4  21      421.41      471.04     39.91 o 
   2   4  21        1.96      -10.36     22.20 o 
   3   4  21       24.20       26.49     24.53 o 
   4   4  21       13.49       -9.77     22.60 o 
   5   4  21      283.70      340.94     36.36 o 
   6   4  21      193.94      244.57     34.00 o 
   7   4  21       24.74       32.58     24.84 o 
   8   4  21       28.62       -2.98     27.58 o 
   9   4  21        1.23      -32.36     32.36 o 
  -7   5  21       52.33      -26.71     26.71 o 
  -6   5  21        0.02       66.27     28.12 o 
  -5   5  21        5.60       -1.92     24.60 o 
  -4   5  21        3.35       -0.68     23.30 o 
  -3   5  21      313.81      328.65     37.95 o 
  -2   5  21        5.72      -22.59     26.41 o 
  -1   5  21       53.61       75.89     28.03 o 
   0   5  21      217.61      196.34     31.47 o 
   1   5  21      239.79      245.41     33.90 o 
   2   5  21       16.16        5.43     22.65 o 
   3   5  21       44.37       11.04     25.15 o 
   4   5  21      235.56      230.28     34.82 o 
   5   5  21       72.67       34.32     25.09 o 
   6   5  21        2.83       21.97     26.69 o 
   7   5  21        1.84      -14.20     27.55 o 
  -4   6  21        0.70       90.58     31.17 o 
  -3   6  21       13.05        4.45     28.00 o 
  -2   6  21       49.85       71.68     21.51 o 
  -1   6  21        8.49       -9.13     26.28 o 
   0   6  21        4.25       17.77     26.27 o 
   1   6  21        0.05      -29.65     29.65 o 
   2   6  21        4.21       32.72     28.58 o 
   3   6  21       17.39      -32.30     32.30 o 
   4   6  21       34.81       18.03     25.97 o 
 -10   0  22        4.10       27.20     25.10 o 
  -8   0  22        1.69        9.84     21.72 o 
  -6   0  22       63.87       66.46     21.30 o 
  -4   0  22        7.31       13.49     20.69 o 
  -2   0  22       58.25       43.00     19.09 o 
   0   0  22      718.52      758.58     43.07 o 
   2   0  22       36.85       21.99     17.90 o 
   4   0  22      171.48      176.75     25.49 o 
   6   0  22      639.05      747.77     44.62 o 
   8   0  22       58.02        9.25     23.32 o 
  10   0  22      156.92      204.86     32.02 o 
 -11   1  22       31.26       53.11     35.20 o 
 -10   1  22       20.39       27.53     25.69 o 
  -9   1  22        4.69      -11.70     18.31 o 
  -8   1  22       11.39       24.49     23.27 o 
  -7   1  22       66.74       67.71     21.19 o 
  -6   1  22      258.71      236.47     23.52 o 
  -5   1  22       87.03      105.61     17.10 o 
  -4   1  22        9.70       17.17     19.61 o 
  -3   1  22      207.00      199.38     21.96 o 
  -2   1  22      162.91      146.81     22.18 o 
  -1   1  22        0.59       -6.94     13.54 o 
   0   1  22       54.63       31.62     14.32 o 
   1   1  22       36.53       31.86     14.33 o 
   2   1  22       61.46       56.12     15.40 o 
   3   1  22       32.85       29.77     14.80 o 
   4   1  22      129.67      114.41     17.50 o 
   5   1  22       29.45       30.27     15.38 o 
   6   1  22       10.53       10.02     17.26 o 
   7   1  22      230.13      224.39     22.12 o 
   8   1  22      278.40      264.47     23.70 o 
   9   1  22        8.52       11.05     16.84 o 
  10   1  22        0.05       33.10     17.98 o 
 -10   2  22       57.97       92.05     51.87 o 
  -9   2  22       17.12       -2.85     17.46 o 
  -8   2  22        0.00        6.89     16.04 o 
  -7   2  22       22.60        4.33     14.94 o 
  -6   2  22        8.34       14.95     13.63 o 
  -5   2  22       20.02       15.83     14.56 o 
  -4   2  22      103.16      151.68     17.90 o 
  -3   2  22      134.57      177.26     19.59 o 
  -2   2  22       15.33       -1.02     14.61 o 
  -1   2  22      181.87      138.46     18.32 o 
   0   2  22      211.72      234.71     20.82 o 
   1   2  22        1.19        1.07     14.12 o 
   2   2  22      118.35      110.59     36.52 o 
   3   2  22      197.71      158.83     18.39 o 
   4   2  22      136.34      112.42     22.80 o 
   5   2  22        5.70       -5.32     16.26 o 
   6   2  22       66.87       71.40     17.17 o 
   7   2  22        1.16       17.85     18.03 o 
   9   2  22        0.12      -22.72     25.56 o 
  10   2  22       25.15       63.60     28.68 o 
  -9   3  22       83.64       63.96     28.83 o 
  -8   3  22      180.37      160.05     32.18 o 
  -7   3  22       34.26       -2.92     23.36 o 
  -6   3  22       80.38       66.17     25.52 o 
  -5   3  22       82.14       85.40     27.04 o 
  -4   3  22        2.53      -13.59     23.39 o 
  -3   3  22      172.71      186.80     29.60 o 
  -2   3  22       50.35       29.38     21.52 o 
  -1   3  22       16.11       14.48     22.59 o 
   0   3  22      352.20      296.28     34.04 o 
   1   3  22      324.58      298.58     33.98 o 
   2   3  22      117.26      108.73     24.73 o 
   3   3  22       88.09      105.54     25.85 o 
   4   3  22        0.10      -17.88     22.90 o 
   5   3  22      143.60      165.61     30.34 o 
   6   3  22        6.21       -8.25     23.00 o 
   7   3  22       53.06       87.00     27.26 o 
   8   3  22      195.80      210.61     32.67 o 
   9   3  22       18.20      -11.92     29.71 o 
  -8   4  22       22.98       66.62     30.57 o 
  -6   4  22        8.67       31.08     25.56 o 
  -5   4  22        0.15       22.13     23.73 o 
  -4   4  22        0.17      -20.58     25.51 o 
  -3   4  22        6.36       25.42     25.13 o 
  -2   4  22       53.62       27.95     23.01 o 
  -1   4  22      131.99      141.32     30.15 o 
   0   4  22        2.27      -18.21     24.76 o 
   1   4  22       15.53       39.75     24.28 o 
   2   4  22       26.36       11.68     21.47 o 
   3   4  22        4.50       -1.32     23.25 o 
   4   4  22       74.59       59.13     25.94 o 
   5   4  22        0.01      -14.30     24.30 o 
   6   4  22        3.77       19.56     25.56 o 
   7   4  22        7.40       16.44     25.10 o 
   8   4  22       11.49       24.60     26.18 o 
  -6   5  22      101.18      171.38     34.91 o 
  -5   5  22       17.24        5.55     25.37 o 
  -4   5  22        3.51       -9.85     25.72 o 
  -3   5  22       69.30      113.42     29.77 o 
  -2   5  22       15.89      -25.41     25.41 o 
  -1   5  22       33.16       56.08     26.36 o 
   0   5  22       19.46       -2.35     24.61 o 
   1   5  22        7.77        3.26     23.47 o 
   2   5  22       14.45       34.51     25.05 o 
   3   5  22       24.43       13.99     24.04 o 
   4   5  22       73.61      113.28     33.33 o 
   5   5  22       69.40       14.89     26.92 o 
   6   5  22       49.81       32.92     26.38 o 
  -1   6  22      305.17      281.50     38.24 o 
   0   6  22       52.60       70.45     32.28 o 
   1   6  22      120.26       61.60     28.57 o 
  -9   0  23        8.47      -28.77     28.77 o 
  -7   0  23       11.05       -0.62     21.37 o 
  -5   0  23        2.74       -1.37     19.94 o 
  -3   0  23        7.03       10.86     21.02 o 
  -1   0  23       55.05       75.30     24.06 o 
   1   0  23       50.37       73.76     22.28 o 
   3   0  23       65.37       44.25     22.63 o 
   5   0  23       20.98       24.77     20.97 o 
   7   0  23        5.05       23.32     21.57 o 
 -10   1  23       22.21       -9.74     19.71 o 
  -9   1  23        0.82       -6.20     25.48 o 
  -8   1  23       45.52       23.19     37.79 o 
  -7   1  23       12.44       15.36     24.32 o 
  -6   1  23       28.77       22.24     34.40 o 
  -5   1  23       96.34      137.07     18.78 o 
  -4   1  23       16.17       15.57     27.05 o 
  -3   1  23        3.77        3.92     19.52 o 
  -2   1  23       22.26       29.45     15.39 o 
  -1   1  23       50.38       40.70     14.76 o 
   0   1  23       28.58       19.43     14.16 o 
   1   1  23      217.14      248.77     21.41 o 
   2   1  23      641.72      684.38     30.37 o 
   3   1  23       10.63      -10.20     18.12 o 
   4   1  23      265.51      305.60     28.06 o 
   5   1  23        0.27        0.03     15.72 o 
   6   1  23        0.02       -9.01     15.69 o 
   7   1  23        0.41       30.29     17.23 o 
   8   1  23      402.22      419.27     27.28 o 
   9   1  23       15.13      -28.23     28.23 o 
  10   1  23        7.29       -4.26     17.50 o 
  -9   2  23        6.33      -10.16     17.49 o 
  -8   2  23       44.64       29.18     17.26 o 
  -7   2  23       68.58       36.95     23.04 o 
  -6   2  23        0.08        8.11     14.81 o 
  -5   2  23        0.02        0.71     16.37 o 
  -4   2  23       29.71       33.46     23.68 o 
  -3   2  23      180.15      209.66     20.72 o 
  -2   2  23       37.69       21.99     14.53 o 
  -1   2  23       31.09       33.39     14.57 o 
   0   2  23        9.95        6.12     23.33 o 
   1   2  23       19.75       27.08     25.28 o 
   2   2  23       50.05       47.84     22.18 o 
   3   2  23        0.15       -9.52     14.89 o 
   4   2  23      121.03      100.78     17.92 o 
   5   2  23        0.23      -11.57     15.73 o 
   6   2  23       59.04       37.08     23.83 o 
   7   2  23       40.80       67.26     27.35 o 
   8   2  23      119.01       90.78     28.96 o 
  -8   3  23       11.94        0.00     25.38 o 
  -7   3  23       15.57        1.45     24.68 o 
  -6   3  23        6.85       17.65     23.95 o 
  -5   3  23        0.32       14.59     24.73 o 
  -4   3  23        1.01      -25.01     25.01 o 
  -3   3  23        6.29       37.58     23.21 o 
  -2   3  23       14.13      -20.89     23.16 o 
  -1   3  23        6.59       12.18     21.61 o 
   0   3  23       38.36       11.14     21.48 o 
   1   3  23        0.79       29.81     25.00 o 
   2   3  23        2.13      -18.34     22.37 o 
   3   3  23        0.62       22.29     24.00 o 
   4   3  23        1.42       -7.45     22.16 o 
   5   3  23        8.31       -4.11     22.10 o 
   6   3  23       30.97       63.25     28.09 o 
   7   3  23       23.70       36.42     25.47 o 
   8   3  23        1.06        2.71     24.34 o 
  -7   4  23      132.63       71.42     29.10 o 
  -6   4  23       45.77       88.78     29.20 o 
  -5   4  23       31.99       64.70     27.32 o 
  -4   4  23        8.69      -15.58     23.85 o 
  -3   4  23        7.70       43.57     24.85 o 
  -2   4  23        0.65      -24.65     24.65 o 
  -1   4  23      207.13      273.34     34.83 o 
   0   4  23        1.43      -17.25     26.08 o 
   1   4  23      112.88      109.78     28.84 o 
   2   4  23       24.37       45.35     25.51 o 
   3   4  23      103.66       97.97     27.08 o 
   4   4  23      193.28      239.99     35.76 o 
   5   4  23       10.48      -19.59     26.78 o 
   6   4  23        2.93       16.58     25.63 o 
   7   4  23       66.65       43.45     27.98 o 
  -4   5  23       27.30       13.89     26.53 o 
  -3   5  23        4.87       21.28     27.52 o 
  -2   5  23        0.04      -22.87     27.81 o 
  -1   5  23       62.52       41.72     26.07 o 
   0   5  23       48.70       49.41     27.30 o 
   1   5  23       28.37       10.14     26.80 o 
   2   5  23        0.70       70.21     28.99 o 
   3   5  23      279.14      323.39     39.46 o 
   4   5  23       15.49       33.57     28.91 o 
  -8   0  24       31.19       42.39     26.01 o 
  -6   0  24      945.72     1015.24     52.08 o 
  -4   0  24       14.62        5.33     22.30 o 
  -2   0  24      166.58      146.00     27.81 o 
   0   0  24      138.80      123.70     25.46 o 
   2   0  24       44.43       41.85     21.21 o 
   4   0  24      123.64      128.22     26.77 o 
   6   0  24      240.60      286.54     33.32 o 
   8   0  24        2.57       12.16     24.93 o 
  -9   1  24       27.27      -19.93     19.93 o 
  -8   1  24       67.09       51.76     56.34 o 
  -7   1  24       17.27       29.04     43.11 o 
  -6   1  24       24.69       32.99     38.85 o 
  -5   1  24        0.01       40.77     16.67 o 
  -4   1  24       19.29       15.48     16.24 o 
  -3   1  24       67.40       36.70     27.28 o 
  -2   1  24       51.95       34.79     24.24 o 
  -1   1  24        7.91       17.59     30.58 o 
   0   1  24        6.08        0.15     14.87 o 
   1   1  24      111.22      124.35     42.36 o 
   2   1  24      196.83      208.70     21.04 o 
   3   1  24       22.14       -7.55     15.50 o 
   4   1  24       48.78       39.71     16.94 o 
   5   1  24      129.96       69.75     17.50 o 
   6   1  24       40.03       45.94     17.41 o 
   7   1  24       11.16       14.31     16.42 o 
   8   1  24        5.62       45.99     19.04 o 
  -8   2  24        1.51       -8.71     17.90 o 
  -7   2  24       12.92      -15.54     17.08 o 
  -6   2  24       35.40       34.12     17.01 o 
  -5   2  24        0.29      -11.34     21.93 o 
  -4   2  24        7.52        2.90     15.39 o 
  -3   2  24       40.22       69.09     18.27 o 
  -2   2  24       35.54        1.59     14.98 o 
  -1   2  24        0.03       15.83     15.33 o 
   0   2  24       17.58        0.67     15.87 o 
   1   2  24        8.55       27.90     18.68 o 
   2   2  24       11.05        3.53     14.48 o 
   3   2  24        0.64       -8.95     14.99 o 
   4   2  24        2.69       14.31     23.39 o 
   5   2  24       75.31       46.75     24.91 o 
   6   2  24        4.50       33.21     25.41 o 
   7   2  24        6.05      -26.76     26.76 o 
   8   2  24      110.73      137.71     32.11 o 
  -7   3  24        9.56      -26.71     26.71 o 
  -6   3  24       19.06       25.92     25.90 o 
  -5   3  24       12.14       36.36     28.52 o 
  -4   3  24        7.34      -29.06     29.06 o 
  -3   3  24       64.96       97.87     28.55 o 
  -2   3  24       71.52       17.80     23.73 o 
  -1   3  24       71.44      103.78     28.26 o 
   0   3  24       29.39       13.36     22.67 o 
   1   3  24      361.01      431.72     41.40 o 
   2   3  24      128.07      163.28     30.25 o 
   3   3  24      125.94      101.36     26.13 o 
   4   3  24       39.62       66.32     28.77 o 
   5   3  24        4.15      -19.68     27.56 o 
   6   3  24       10.18       36.50     25.87 o 
   7   3  24        0.70        2.81     25.96 o 
  -6   4  24       20.09       46.62     30.43 o 
  -5   4  24       14.43       59.78     28.84 o 
  -4   4  24        7.89      -16.15     26.28 o 
  -3   4  24        6.92       19.21     27.00 o 
  -2   4  24       50.54       36.84     24.33 o 
  -1   4  24       44.79       72.83     27.86 o 
   0   4  24       12.39      -20.38     25.47 o 
   1   4  24       20.21       18.95     24.55 o 
   2   4  24       24.94       64.53     27.71 o 
   4   4  24       61.88       97.50     29.68 o 
   5   4  24       34.29       43.95     27.68 o 
  -2   5  24        0.54       -6.49     26.88 o 
  -1   5  24       13.72       -9.48     28.48 o 
   0   5  24        7.85       22.99     27.58 o 
   1   5  24       14.50        0.70     29.49 o 
   2   5  24       50.75      104.12     32.35 o 
  -7   0  25      205.91      189.79     32.48 o 
  -5   0  25      219.48      250.87     32.46 o 
  -3   0  25       99.45      104.04     28.00 o 
  -1   0  25        2.28        1.50     20.76 o 
   1   0  25       12.78       -8.83     23.06 o 
   3   0  25       62.78       33.45     21.64 o 
   5   0  25       16.97       -8.34     25.14 o 
   7   0  25       67.98      115.80     28.18 o 
  -8   1  25       65.87       27.55     71.10 o 
  -7   1  25        4.74       32.28     36.40 o 
  -6   1  25       16.03       31.09     47.21 o 
  -5   1  25      108.01      149.94     30.18 o 
  -4   1  25      267.76      331.02     26.37 o 
  -3   1  25        2.28       10.37     18.67 o 
  -2   1  25       67.52       92.78     24.39 o 
  -1   1  25       30.46       20.31     32.13 o 
   0   1  25      110.17      123.75     30.28 o 
   1   1  25        0.01      -17.17     17.17 o 
   2   1  25      146.83      168.02     20.99 o 
   3   1  25       13.19      -18.11     18.11 o 
   4   1  25        3.61       -4.78     29.84 o 
   5   1  25       11.20       27.08     23.32 o 
   6   1  25       29.00       44.94     27.15 o 
   7   1  25       60.13       88.27     20.80 o 
   8   1  25        9.78        9.82     18.67 o 
  -7   2  25        0.98      -18.57     18.57 o 
  -6   2  25       51.12      111.28     20.48 o 
  -5   2  25        1.98       -7.34     25.35 o 
  -4   2  25        3.20       -4.56     31.20 o 
  -3   2  25        5.08       50.44     18.25 o 
  -2   2  25        6.68      -18.71     18.71 o 
  -1   2  25        6.67       17.24     16.81 o 
   0   2  25      152.93      112.82     18.32 o 
   1   2  25      200.43      205.25     21.57 o 
   2   2  25        1.87        9.84     25.03 o 
   3   2  25        4.96      -14.91     26.87 o 
   4   2  25      361.54      545.70     46.72 o 
   5   2  25      285.55       82.99     28.71 o 
   6   2  25       33.81       34.27     26.68 o 
   7   2  25       24.42       43.88     27.95 o 
  -6   3  25       10.26       44.06     27.84 o 
  -5   3  25       10.71       49.71     28.82 o 
  -4   3  25        2.75       -9.68     25.14 o 
  -3   3  25        5.80       48.89     27.97 o 
  -2   3  25       13.97       -2.56     27.85 o 
  -1   3  25        8.20       33.86     26.56 o 
   0   3  25       77.95       47.90     26.17 o 
   1   3  25       11.87       -1.07     24.99 o 
   2   3  25       17.58       21.87     25.05 o 
   3   3  25       49.97       21.89     23.74 o 
   4   3  25       21.74       53.97     28.44 o 
   5   3  25        0.50       -7.84     26.44 o 
   6   3  25        2.81      -15.49     28.34 o 
  -4   4  25        1.46      -23.47     28.64 o 
  -3   4  25       16.44       21.78     26.87 o 
  -2   4  25        5.75      -16.45     26.71 o 
  -1   4  25       34.63       50.02     28.25 o 
   0   4  25       36.15       15.45     25.12 o 
   1   4  25       93.22       95.06     29.14 o 
   2   4  25       77.91      142.45     34.89 o 
   3   4  25      309.48      296.43     38.61 o 
   4   4  25       81.32       73.37     32.01 o 
  -6   0  26      474.17      565.53     43.82 o 
  -4   0  26      257.15      297.32     38.41 o 
  -2   0  26      394.05      461.00     40.37 o 
   0   0  26        3.93       25.24     23.00 o 
   2   0  26        0.25       20.27     23.97 o 
   4   0  26      203.44      136.22     30.77 o 
   6   0  26       17.69      -26.92     26.92 o 
  -7   1  26      160.51      174.70     33.37 o 
  -6   1  26      132.10      176.05     63.15 o 
  -5   1  26        3.08       68.77     30.94 o 
  -4   1  26       61.65       81.53     20.29 o 
  -3   1  26       54.90       91.48     19.78 o 
  -2   1  26       15.71       31.91     33.90 o 
  -1   1  26       21.39        5.27     15.48 o 
   0   1  26       47.77       42.76     18.05 o 
   1   1  26        0.62      -18.41     18.41 o 
   2   1  26       24.28       32.76     16.94 o 
   3   1  26       16.75       -1.16     17.01 o 
   4   1  26        3.88       -4.62     26.20 o 
   5   1  26       45.15       86.72     20.60 o 
   6   1  26       82.04       47.18     17.90 o 
   7   1  26        3.33       22.70     18.84 o 
  -6   2  26       51.89      117.77     22.05 o 
  -5   2  26       29.53       19.21     35.73 o 
  -4   2  26       13.20       39.93     41.84 o 
  -3   2  26       64.17      125.31     21.08 o 
  -1   2  26       24.56       45.76     18.07 o 
   0   2  26       75.04       71.59     29.94 o 
   1   2  26       10.26       20.90     28.57 o 
   2   2  26        0.34       45.62     31.12 o 
   3   2  26       41.65       -2.16     27.11 o 
   4   2  26       47.90       42.49     25.84 o 
   5   2  26        4.85       24.90     27.65 o 
   6   2  26        0.50      -28.74     28.74 o 
  -5   3  26      125.54      195.88     37.68 o 
  -4   3  26       69.46       62.88     31.74 o 
  -3   3  26        0.91       33.90     28.91 o 
  -2   3  26        6.91      -16.35     26.51 o 
  -1   3  26       86.91       92.49     30.57 o 
   0   3  26       36.75       69.49     28.87 o 
   1   3  26       53.96       23.11     26.46 o 
   2   3  26        6.47       16.88     27.79 o 
   3   3  26        2.01      -14.91     28.07 o 
   4   3  26       89.71       51.26     28.30 o 
   0   4  26       23.81       51.41     29.93 o 
  -5   0  27       81.64      107.59     32.05 o 
  -3   0  27        7.37       -6.84     25.17 o 
  -1   0  27       28.78      -17.25     24.86 o 
   1   0  27       24.17        8.95     24.32 o 
   3   0  27       28.66       19.80     23.72 o 
   5   0  27       28.20      107.74     29.38 o 
  -5   1  27       68.32      102.51     45.79 o 
  -4   1  27       70.61       70.96     40.27 o 
  -3   1  27       20.74       30.30     19.07 o 
  -2   1  27        3.91       23.97     18.05 o 
  -1   1  27      102.91       65.17     17.90 o 
   0   1  27      121.15      114.67     23.06 o 
   1   1  27       13.17        0.39     22.98 o 
   2   1  27       33.03       24.75     44.54 o 
   3   1  27        4.39       44.11     27.05 o 
   4   1  27        0.18      -27.33     27.33 o 
   5   1  27        0.01       22.26     25.42 o 
  -4   2  27       43.36       61.91     37.13 o 
  -3   2  27       45.28       66.68     31.30 o 
  -2   2  27       55.43       36.45     28.68 o 
  -1   2  27        4.30      -26.82     27.02 o 
   0   2  27        3.63       17.49     28.02 o 
   1   2  27        0.89      -30.13     30.13 o 
   2   2  27       54.64       90.05     30.57 o 
   3   2  27       10.51      -19.46     25.55 o 
   4   2  27      126.85       63.81     28.44 o 
  -2   3  27       17.41        9.82     26.08 o 
  -1   3  27        3.14      -27.97     27.97 o 
   0   3  27        6.83       15.00     27.33 o 
   2   3  27        0.76        1.89     27.78 o 
  -4   0  28       54.25      108.45     33.98 o 
  -2   0  28      130.36      241.95     36.08 o 
   0   0  28        6.53       23.86     24.00 o 
   2   0  28       64.15       42.46     25.84 o 
  -3   1  28        0.96       24.27     33.79 o 
  -2   1  28        3.80        5.73     40.50 o 
  -1   1  28        3.39       36.22     28.17 o 
   0   1  28       12.87       14.53     44.03 o 
   1   1  28        1.58        3.78     41.22 o 
   2   1  28       19.10       12.16     27.53 o 
   3   1  28       53.67       84.70     20.70 o 
   0   2  28        0.80       39.30     31.51 o 
   1   2  28       28.58      -31.76     32.07 o 
                                                 
